# Supplementary material for: Treatment success for patients with tuberculosis receiving care in areas severely affected by Hurricane Matthew – Haiti, 2016
Source: PLoS One. 2021 Mar 17;16(3):e0247750. doi: 10.1371/journal.pone.0247750 (PMC7968710; doi:10.1371/journal.pone.0247750)
Supplement: S1 Data — (XLSX) [file pone.0247750.s003.xlsx]

## Sheet: Sheet1
institno	id	healthltr	month	year	depart	samecomm	gender	agecat	accomp	ptype	tbcat	hivresult	arv	assessed	damage	service	register	outcome	success
8	2121031	AX	4	2016	Grand'Anse	Same	Female	15-34 yrs	Family/Friend	New	Smear+ Pulm	Negatif		Assessed	none to minimal	>=1 week	Intact	Cured	Treat success
7	1638283	AH	6	2016	Grand'Anse	Same	Male	35-54 yrs	Family/Friend	New	Smear+ Pulm	Negatif		Assessed	Mod to severe	No interruption	Intact	Completed treatment	Treat success
31	1256348	AL	4	2016	Grand'Anse	Same	Male	15-34 yrs	Family/Friend	New	Smear+ Pulm	Negatif		Not assessed				Cured	Treat success
12	1320230	AV	9	2016	Grand'Anse	Diff't	Female	15-34 yrs	Family/Friend	New	Smear+ Pulm	Negatif		Assessed	Mod to severe	< 1 week	Intact	Cured	Treat success
23	1651575	AQ	9	2016	Grand'Anse	Same	Female	35-54 yrs	Family/Friend	New	Smear+ Pulm	Negatif		Not assessed				Cured	Treat success
10	1684496	AG	8	2016	Grand'Anse	Same	Male	15-34 yrs	Family/Friend	New	Smear+ Pulm	Negatif		Assessed	none to minimal	< 1 week	Damaged/Destroyed	Cured	Treat success
1	1629894	P	8	2016	Grand'Anse	Same	Male	15-34 yrs	Family/Friend	New	Smear+ Pulm	Unknown		Assessed	Mod to severe	< 1 week	Damaged/Destroyed	Completed treatment	Treat success
1	2038440	P	5	2016	Grand'Anse	Same	Female	15-34 yrs	Family/Friend	New	Smear+ Pulm	Negatif		Assessed	Mod to severe	< 1 week	Damaged/Destroyed	Cured	Treat success
8	1760810	AX	9	2016	Grand'Anse	Diff't	Male	15-34 yrs	Family/Friend	New	Smear+ Pulm	Negatif		Assessed	none to minimal	>=1 week	Intact	Cured	Treat success
9	1168169	T	7	2016	Grand'Anse	Same	Female	15-34 yrs	Family/Friend	New	Smear+ Pulm	Negatif		Not assessed				Cured	Treat success
15	1560797	S	4	2016	Grand'Anse	Same	Male	15-34 yrs	Family/Friend	New	Smear+ Pulm	Unknown		Not assessed				Cured	Treat success
7	1652423	AH	8	2016	Grand'Anse	Same	Male	15-34 yrs	Family/Friend	Retreated	Smear+ Pulm	Negatif		Assessed	Mod to severe	No interruption	Intact	Cured	Treat success
1	1148907	P	5	2016	Grand'Anse	Same	Female	15-34 yrs	Family/Friend	New	Smear+ Pulm	Negatif		Assessed	Mod to severe	< 1 week	Damaged/Destroyed	Cured	Treat success
7	1441739	AH	6	2016	Grand'Anse	Same	Female	35-54 yrs	Family/Friend	New	Smear+ Pulm	Negatif		Assessed	Mod to severe	No interruption	Intact	Cured	Treat success
10	1656503	AG	8	2016	Grand'Anse	Same	Male	35-54 yrs	Family/Friend	New	Smear+ Pulm	Negatif		Assessed	none to minimal	< 1 week	Damaged/Destroyed	Cured	Treat success
8	2134308	AX	7	2016	Grand'Anse	Same	Male	15-34 yrs	Family/Friend	New	Smear- Pulm	Positif	yes	Assessed	none to minimal	>=1 week	Intact	Completed treatment	Treat success
1	1438617	P	9	2016	Grand'Anse	Same	Male	55+ yrs	Family/Friend	New	Smear+ Pulm	Negatif		Assessed	Mod to severe	< 1 week	Damaged/Destroyed	Cured	Treat success
1	1871609	P	4	2016	Grand'Anse	Same	Male	35-54 yrs	Family/Friend	New	Smear+ Pulm	Negatif		Assessed	Mod to severe	< 1 week	Damaged/Destroyed	Completed treatment	Treat success
60	2289292	AO	5	2016	Grand'Anse	Same	Male	35-54 yrs	Family/Friend	New	Smear+ Pulm	Negatif		Not assessed				Cured	Treat success
10	1656889	AG	5	2016	Grand'Anse	Same	Male	15-34 yrs	Family/Friend	New	Smear+ Pulm	Negatif		Assessed	none to minimal	< 1 week	Damaged/Destroyed	Cured	Treat success
1	1894567	P	8	2016	Grand'Anse	Same	Female	15-34 yrs	Family/Friend	New	Smear+ Pulm	Negatif		Assessed	Mod to severe	< 1 week	Damaged/Destroyed	Died	Poor outcome
31	2207926	AL	6	2016	Grand'Anse	Same	Male	55+ yrs	Family/Friend	New	Smear+ Pulm	Negatif		Not assessed				Cured	Treat success
1	2484683	P	5	2016	Grand'Anse	Same	Male	55+ yrs	Family/Friend	New	Smear+ Pulm	Negatif		Assessed	Mod to severe	< 1 week	Damaged/Destroyed	Completed treatment	Treat success
31	2271041	AL	5	2016	Grand'Anse	Same	Female	15-34 yrs	Family/Friend	New	Smear+ Pulm	Negatif		Not assessed				Cured	Treat success
8	1594914	AX	5	2016	Grand'Anse	Same	Female	35-54 yrs	Family/Friend	Retreated	Smear+ Pulm	Negatif		Assessed	none to minimal	>=1 week	Intact	Cured	Treat success
15	1737711	S	9	2016	Grand'Anse	Same	Male	0-14 yrs	Family/Friend	New	Smear+ Pulm	Negatif		Not assessed				Cured	Treat success
9	1788496	T	4	2016	Grand'Anse	Same	Male	55+ yrs	Family/Friend	New	Smear+ Pulm	Negatif		Not assessed				Cured	Treat success
1	2110689	P	6	2016	Grand'Anse	Diff't	Male	15-34 yrs	Family/Friend	New	Smear+ Pulm	Negatif		Assessed	Mod to severe	< 1 week	Damaged/Destroyed	Cured	Treat success
1	1860075	P	5	2016	Grand'Anse	Same	Female	15-34 yrs	Family/Friend	New	Smear+ Pulm	Negatif		Assessed	Mod to severe	< 1 week	Damaged/Destroyed	Cured	Treat success
1	1764929	P	6	2016	Grand'Anse	Same	Male	15-34 yrs	Family/Friend	New	Extrapulm TB	Negatif		Assessed	Mod to severe	< 1 week	Damaged/Destroyed	Completed treatment	Treat success
8	1346090	AX	9	2016	Grand'Anse	Same	Male	35-54 yrs	Family/Friend	New	Smear+ Pulm	Negatif		Assessed	none to minimal	>=1 week	Intact	Cured	Treat success
1	2196103	P	8	2016	Grand'Anse	Same	Male	15-34 yrs	Family/Friend	New	Smear+ Pulm	Unknown		Assessed	Mod to severe	< 1 week	Damaged/Destroyed	Died	Poor outcome
11	1526606	E	7	2016	Grand'Anse	Same	Female	15-34 yrs	Family/Friend	New	Smear+ Pulm	Negatif		Not assessed				Cured	Treat success
1	1369883	P	8	2016	Grand'Anse	Same	Male	15-34 yrs	Family/Friend	New	Smear+ Pulm	Negatif		Assessed	Mod to severe	< 1 week	Damaged/Destroyed	Not evaluated	Poor outcome
23	1072170	AQ	6	2016	Grand'Anse	Same	Male	15-34 yrs	Family/Friend	New	Smear+ Pulm	Negatif		Not assessed				Lost to follow up	Poor outcome
11	1549327	E	5	2016	Grand'Anse	Same	Female	15-34 yrs	Family/Friend	New	Smear+ Pulm	Negatif		Not assessed				Cured	Treat success
12	1184039	AV	4	2016	Grand'Anse	Same	Female	35-54 yrs	Family/Friend	Retreated	Smear+ Pulm	Positif		Assessed	Mod to severe	< 1 week	Intact	Completed treatment	Treat success
12	2371152	AV	9	2016	Grand'Anse	Diff't	Female	15-34 yrs	Family/Friend	New	Smear+ Pulm	Negatif		Assessed	Mod to severe	< 1 week	Intact	Lost to follow up	Poor outcome
1	1682223	P	5	2016	Grand'Anse	Same	Male	55+ yrs	Family/Friend	Retreated	Smear+ Pulm	Positif	yes	Assessed	Mod to severe	< 1 week	Damaged/Destroyed	Cured	Treat success
12	2180475	AV	8	2016	Grand'Anse	Same	Male	35-54 yrs	Family/Friend	New	Smear+ Pulm	Negatif		Assessed	Mod to severe	< 1 week	Intact	Cured	Treat success
1	1732686	P	6	2016	Grand'Anse	Same	Female	55+ yrs	Family/Friend	Retreated	Smear+ Pulm	Positif	yes	Assessed	Mod to severe	< 1 week	Damaged/Destroyed	Cured	Treat success
1	1986474	P	8	2016	Grand'Anse	Diff't	Female	15-34 yrs	Family/Friend	Retreated	Smear+ Pulm	Positif		Assessed	Mod to severe	< 1 week	Damaged/Destroyed	Cured	Treat success
1	1512067	P	4	2016	Grand'Anse	Same	Female	35-54 yrs	Family/Friend	New	Smear+ Pulm	Negatif		Assessed	Mod to severe	< 1 week	Damaged/Destroyed	Cured	Treat success
15	2009171	S	6	2016	Grand'Anse	Same	Female	15-34 yrs	Family/Friend	New	Smear+ Pulm	Negatif		Not assessed				Cured	Treat success
11	1488056	E	9	2016	Grand'Anse	Diff't	Male	15-34 yrs	Family/Friend	Retreated	Smear+ Pulm	Negatif		Not assessed				Died	Poor outcome
15	1880193	S	6	2016	Grand'Anse	Same	Female	35-54 yrs	Family/Friend	New	Smear+ Pulm	Negatif		Not assessed				Cured	Treat success
7	1470264	AH	4	2016	Grand'Anse	Diff't	Female	55+ yrs	Family/Friend	New	Smear+ Pulm	Unknown		Assessed	Mod to severe	No interruption	Intact	Lost to follow up	Poor outcome
1	1127608	P	5	2016	Grand'Anse	Same	Female	15-34 yrs	Family/Friend	New	Smear+ Pulm	Negatif		Assessed	Mod to severe	< 1 week	Damaged/Destroyed	Cured	Treat success
7	1422152	AH	9	2016	Grand'Anse	Diff't	Male	35-54 yrs	Family/Friend	Retreated	Smear+ Pulm	Negatif		Assessed	Mod to severe	No interruption	Intact	Lost to follow up	Poor outcome
7	1693671	AH	5	2016	Grand'Anse	Same	Male	15-34 yrs	Family/Friend	New	Smear+ Pulm	Negatif		Assessed	Mod to severe	No interruption	Intact	Cured	Treat success
23	2371485	AQ	8	2016	Grand'Anse	Same	Male	15-34 yrs	Family/Friend	New	Smear+ Pulm	Negatif		Not assessed				Cured	Treat success
1	1590927	P	4	2016	Grand'Anse	Same	Male	35-54 yrs	Family/Friend	Retreated	Smear+ Pulm	Negatif		Assessed	Mod to severe	< 1 week	Damaged/Destroyed	Cured	Treat success
36	2265170	AK	4	2016	Grand'Anse	Diff't	Male	35-54 yrs	Family/Friend	New	Smear+ Pulm	Unknown		Not assessed				Cured	Treat success
1	2177567	P	4	2016	Grand'Anse	Same	Female	15-34 yrs	Family/Friend	New	Smear+ Pulm	Negatif		Assessed	Mod to severe	< 1 week	Damaged/Destroyed	Completed treatment	Treat success
7	1092309	AH	9	2016	Grand'Anse	Same	Male	35-54 yrs	Family/Friend	New	Smear+ Pulm	Negatif		Assessed	Mod to severe	No interruption	Intact	Completed treatment	Treat success
36	2369900	AK	4	2016	Grand'Anse	Same	Male	15-34 yrs	Family/Friend	New	Smear+ Pulm	Unknown		Not assessed				Cured	Treat success
1	1758983	P	4	2016	Grand'Anse	Same	Female	15-34 yrs	Family/Friend	New	Smear+ Pulm	Negatif		Assessed	Mod to severe	< 1 week	Damaged/Destroyed	Cured	Treat success
7	1662073	AH	6	2016	Grand'Anse	Diff't	Female	15-34 yrs	Family/Friend	Retreated	Smear+ Pulm	Unknown		Assessed	Mod to severe	No interruption	Intact	Treatment failed	Poor outcome
1	1760885	P	6	2016	Grand'Anse	Same	Female	55+ yrs	Family/Friend	New	Smear+ Pulm	Negatif		Assessed	Mod to severe	< 1 week	Damaged/Destroyed	Cured	Treat success
23	2308337	AQ	6	2016	Grand'Anse	Same	Female	15-34 yrs	Family/Friend	New	Smear+ Pulm	Negatif		Not assessed				Cured	Treat success
33	1681256	R	4	2016	Grand'Anse	Same	Male	15-34 yrs	Family/Friend	New	Smear+ Pulm	Negatif		Not assessed				Cured	Treat success
1	1243979	P	5	2016	Grand'Anse	Diff't	Male	15-34 yrs	Family/Friend	New	Smear+ Pulm	Positif		Assessed	Mod to severe	< 1 week	Damaged/Destroyed	Cured	Treat success
15	1926844	S	9	2016	Grand'Anse	Diff't	Male	35-54 yrs	Family/Friend	New	Smear+ Pulm	Negatif		Not assessed				Cured	Treat success
23	2151994	AQ	9	2016	Grand'Anse	Same	Male	15-34 yrs	Family/Friend	New	Smear+ Pulm	Negatif		Not assessed				Cured	Treat success
11	2419894	E	7	2016	Grand'Anse	Same	Male	35-54 yrs	Family/Friend	New	Smear+ Pulm	Negatif		Not assessed				Cured	Treat success
1	1680087	P	7	2016	Grand'Anse	Diff't	Female	55+ yrs	Family/Friend	New	Smear+ Pulm	Negatif		Assessed	Mod to severe	< 1 week	Damaged/Destroyed	Completed treatment	Treat success
7	1788491	AH	8	2016	Grand'Anse	Same	Female	15-34 yrs	Family/Friend	New	Smear+ Pulm	Negatif		Assessed	Mod to severe	No interruption	Intact	Lost to follow up	Poor outcome
44	1650312	AN	7	2016	Grand'Anse	Diff't	Male	15-34 yrs	Family/Friend	New	Smear+ Pulm	Negatif		Not assessed				Cured	Treat success
9	1091825	T	6	2016	Grand'Anse	Same	Male	55+ yrs	Family/Friend	Retreated	Smear+ Pulm	Negatif		Not assessed				Cured	Treat success
10	1723871	AG	4	2016	Grand'Anse	Same	Male	35-54 yrs	Family/Friend	New	Smear+ Pulm	Positif		Assessed	none to minimal	< 1 week	Damaged/Destroyed	Lost to follow up	Poor outcome
1	2159789	P	6	2016	Grand'Anse	Same	Female	15-34 yrs	Family/Friend	New	Smear+ Pulm	Positif	yes	Assessed	Mod to severe	< 1 week	Damaged/Destroyed	Cured	Treat success
1	2185867	P	9	2016	Grand'Anse	Same	Male	15-34 yrs	Family/Friend	New	Smear+ Pulm	Unknown		Assessed	Mod to severe	< 1 week	Damaged/Destroyed	Cured	Treat success
15	2309380	S	4	2016	Grand'Anse	Same	Male	15-34 yrs	Family/Friend	New	Smear+ Pulm	Negatif		Not assessed				Cured	Treat success
7	1294729	AH	9	2016	Grand'Anse	Diff't	Male	35-54 yrs	Family/Friend	New	Smear+ Pulm	Negatif		Assessed	Mod to severe	No interruption	Intact	Completed treatment	Treat success
1	1443119	P	4	2016	Grand'Anse	Diff't	Female	35-54 yrs	Family/Friend	New	Smear+ Pulm	Negatif		Assessed	Mod to severe	< 1 week	Damaged/Destroyed	Lost to follow up	Poor outcome
23	2266194	AQ	7	2016	Grand'Anse	Same	Male	0-14 yrs	Family/Friend	New	Smear+ Pulm	Negatif		Not assessed				Cured	Treat success
44	1434157	AN	7	2016	Grand'Anse	Diff't	Female	35-54 yrs	Family/Friend	New	Smear+ Pulm	Negatif		Not assessed				Lost to follow up	Poor outcome
1	2067995	P	5	2016	Grand'Anse	Diff't	Female	35-54 yrs	Family/Friend	New	Smear+ Pulm	Negatif		Assessed	Mod to severe	< 1 week	Damaged/Destroyed	Completed treatment	Treat success
10	1291597	AG	8	2016	Grand'Anse	Same	Male	35-54 yrs	Family/Friend	Retreated	Smear+ Pulm	Negatif		Assessed	none to minimal	< 1 week	Damaged/Destroyed	Lost to follow up	Poor outcome
8	1735894	AX	9	2016	Grand'Anse	Same	Male	35-54 yrs	Family/Friend	New	Smear- Pulm	Negatif		Assessed	none to minimal	>=1 week	Intact	Completed treatment	Treat success
1	1259049	P	7	2016	Grand'Anse	Diff't	Male	15-34 yrs	Family/Friend	New	Smear+ Pulm	Unknown		Assessed	Mod to severe	< 1 week	Damaged/Destroyed	Lost to follow up	Poor outcome
10	1801593	AG	4	2016	Grand'Anse	Same	Female	55+ yrs	Family/Friend	New	Smear+ Pulm	Negatif		Assessed	none to minimal	< 1 week	Damaged/Destroyed	Cured	Treat success
10	1047892	AG	7	2016	Grand'Anse	Same	Male	55+ yrs	Family/Friend	New	Smear+ Pulm	Negatif		Assessed	none to minimal	< 1 week	Damaged/Destroyed	Cured	Treat success
9	1834291	T	9	2016	Grand'Anse	Same	Male	15-34 yrs	Family/Friend	New	Smear+ Pulm	Negatif		Not assessed				Cured	Treat success
15	1956875	S	7	2016	Grand'Anse	Same	Female	15-34 yrs	Family/Friend	New	Extrapulm TB	Negatif		Not assessed				Completed treatment	Treat success
1	1275583	P	5	2016	Grand'Anse	Same	Female	0-14 yrs	Family/Friend	New	Smear+ Pulm	Negatif		Assessed	Mod to severe	< 1 week	Damaged/Destroyed	Lost to follow up	Poor outcome
15	1741520	S	9	2016	Grand'Anse	Same	Male	35-54 yrs	Family/Friend	New	Smear+ Pulm	Positif	yes	Not assessed				Cured	Treat success
56	2048143	BL	9	2016	Grand'Anse	Diff't	Female	35-54 yrs	Family/Friend	New	Smear+ Pulm	Negatif		Assessed	none to minimal	>=1 week	Intact	Cured	Treat success
39	1682279	A	8	2016	Grand'Anse	Same	Male	15-34 yrs	Family/Friend	New	Smear+ Pulm	Negatif		Assessed	none to minimal	< 1 week	Intact	Lost to follow up	Poor outcome
1	1443595	P	9	2016	Grand'Anse	Same	Female	15-34 yrs	Family/Friend	New	Smear+ Pulm	Unknown		Assessed	Mod to severe	< 1 week	Damaged/Destroyed	Cured	Treat success
7	1492647	AH	9	2016	Grand'Anse	Same	Female	15-34 yrs	Family/Friend	New	Smear+ Pulm	Negatif		Assessed	Mod to severe	No interruption	Intact	Cured	Treat success
12	1281964	AV	7	2016	Grand'Anse	Diff't	Male	0-14 yrs	Family/Friend	New	Smear- Pulm	Negatif		Assessed	Mod to severe	< 1 week	Intact	Completed treatment	Treat success
15	2318360	S	6	2016	Grand'Anse	Same	Male	35-54 yrs	Family/Friend	New	Smear+ Pulm	Negatif		Not assessed				Cured	Treat success
1	1302858	P	4	2016	Grand'Anse	Same	Female	15-34 yrs	Family/Friend	New	Smear+ Pulm	Negatif		Assessed	Mod to severe	< 1 week	Damaged/Destroyed	Cured	Treat success
8	2198543	AX	8	2016	Grand'Anse	Diff't	Female	15-34 yrs	Family/Friend	New	Smear- Pulm	Positif	yes	Assessed	none to minimal	>=1 week	Intact	Died	Poor outcome
1	1348613	P	5	2016	Grand'Anse	Same	Male	15-34 yrs	Family/Friend	New	Smear+ Pulm	Negatif		Assessed	Mod to severe	< 1 week	Damaged/Destroyed	Completed treatment	Treat success
7	2151014	AH	7	2016	Grand'Anse	Same	Female	15-34 yrs	Family/Friend	New	Smear+ Pulm	Positif		Assessed	Mod to severe	No interruption	Intact	Completed treatment	Treat success
12	1314532	AV	9	2016	Grand'Anse	Same	Male	55+ yrs	Family/Friend	New	Extrapulm TB	Negatif		Assessed	Mod to severe	< 1 week	Intact	Completed treatment	Treat success
11	1686215	E	5	2016	Grand'Anse	Same	Female	35-54 yrs	Family/Friend	New	Smear+ Pulm	Unknown		Not assessed				Cured	Treat success
7	2263784	AH	9	2016	Grand'Anse	Diff't	Male	15-34 yrs	Family/Friend	New	Smear+ Pulm	Negatif		Assessed	Mod to severe	No interruption	Intact	Lost to follow up	Poor outcome
1	1458129	P	6	2016	Grand'Anse	Same	Female	55+ yrs	Family/Friend	New	Smear- Pulm	Unknown		Assessed	Mod to severe	< 1 week	Damaged/Destroyed	Died	Poor outcome
10	1761236	AG	7	2016	Grand'Anse	Same	Male	0-14 yrs	Family/Friend	New	Smear- Pulm	Unknown		Assessed	none to minimal	< 1 week	Damaged/Destroyed	Completed treatment	Treat success
7	1596276	AH	5	2016	Grand'Anse	Same	Female	35-54 yrs	Family/Friend	New	Smear+ Pulm	Negatif		Assessed	Mod to severe	No interruption	Intact	Completed treatment	Treat success
12	2482897	AV	4	2016	Grand'Anse	Same	Male	15-34 yrs	Family/Friend	New	Smear- Pulm	Negatif		Assessed	Mod to severe	< 1 week	Intact	Completed treatment	Treat success
11	1452660	E	8	2016	Grand'Anse	Same	Female	35-54 yrs	Health agent/Other	New	Smear+ Pulm	Positif	yes	Not assessed				Cured	Treat success
15	1338150	S	6	2016	Grand'Anse	Diff't	Male	15-34 yrs	Family/Friend	New	Smear+ Pulm	Negatif		Not assessed				Cured	Treat success
33	1320477	R	8	2016	Grand'Anse	Same	Male	35-54 yrs	Family/Friend	New	Smear+ Pulm	Negatif		Not assessed				Cured	Treat success
36	1064789	AK	6	2016	Grand'Anse	Same	Female	35-54 yrs	Family/Friend	New	Smear+ Pulm	Unknown		Not assessed				Died	Poor outcome
31	1148742	AL	6	2016	Grand'Anse	Same	Female	15-34 yrs	Family/Friend	New	Smear+ Pulm	Negatif		Not assessed				Cured	Treat success
9	1482272	T	5	2016	Grand'Anse	Same	Male	55+ yrs	Family/Friend	New	Smear+ Pulm	Negatif		Not assessed				Cured	Treat success
1	1715102	P	8	2016	Grand'Anse	Same	Female	15-34 yrs	Family/Friend	New	Smear+ Pulm	Negatif		Assessed	Mod to severe	< 1 week	Damaged/Destroyed	Cured	Treat success
10	2258757	AG	6	2016	Grand'Anse	Same	Male	15-34 yrs	Family/Friend	New	Smear+ Pulm	Negatif		Assessed	none to minimal	< 1 week	Damaged/Destroyed	Cured	Treat success
1	2446241	P	5	2016	Grand'Anse	Same	Male	15-34 yrs	Family/Friend	New	Smear+ Pulm	Unknown		Assessed	Mod to severe	< 1 week	Damaged/Destroyed	Cured	Treat success
23	1846981	AQ	5	2016	Grand'Anse	Same	Female	55+ yrs	Family/Friend	New	Smear+ Pulm	Negatif		Not assessed				Cured	Treat success
1	1928632	P	5	2016	Grand'Anse	Same	Female	35-54 yrs	Family/Friend	New	Smear+ Pulm	Negatif		Assessed	Mod to severe	< 1 week	Damaged/Destroyed	Cured	Treat success
1	1702279	P	6	2016	Grand'Anse	Same	Female	35-54 yrs	Family/Friend	New	Smear+ Pulm	Negatif		Assessed	Mod to severe	< 1 week	Damaged/Destroyed	Cured	Treat success
1	1049602	P	5	2016	Grand'Anse	Same	Female	15-34 yrs	Family/Friend	New	Smear+ Pulm	Positif		Assessed	Mod to severe	< 1 week	Damaged/Destroyed	Died	Poor outcome
1	1430750	P	7	2016	Grand'Anse	Same	Male	15-34 yrs	Family/Friend	New	Extrapulm TB	Negatif		Assessed	Mod to severe	< 1 week	Damaged/Destroyed	Lost to follow up	Poor outcome
10	1098272	AG	4	2016	Grand'Anse	Same	Female	15-34 yrs	Family/Friend	New	Smear+ Pulm	Negatif		Assessed	none to minimal	< 1 week	Damaged/Destroyed	Cured	Treat success
56	1780852	BL	6	2016	Grand'Anse	Same	Male	55+ yrs	Family/Friend	New	Smear- Pulm	Negatif		Assessed	none to minimal	>=1 week	Intact	Completed treatment	Treat success
1	1806944	P	6	2016	Grand'Anse	Diff't	Male	15-34 yrs	Family/Friend	New	Smear+ Pulm	Unknown		Assessed	Mod to severe	< 1 week	Damaged/Destroyed	Completed treatment	Treat success
1	1257307	P	4	2016	Grand'Anse	Same	Female	35-54 yrs	Family/Friend	New	Smear+ Pulm	Negatif		Assessed	Mod to severe	< 1 week	Damaged/Destroyed	Completed treatment	Treat success
1	1291888	P	6	2016	Grand'Anse	Same	Male	55+ yrs	Family/Friend	Retreated	Smear+ Pulm	Negatif		Assessed	Mod to severe	< 1 week	Damaged/Destroyed	Cured	Treat success
33	1636147	R	9	2016	Grand'Anse	Same	Female	15-34 yrs	Family/Friend	New	Smear+ Pulm	Positif		Not assessed				Cured	Treat success
1	2309608	P	6	2016	Grand'Anse	Same	Male	15-34 yrs	Family/Friend	New	Extrapulm TB	Unknown		Assessed	Mod to severe	< 1 week	Damaged/Destroyed	Completed treatment	Treat success
15	2008458	S	7	2016	Grand'Anse	Same	Female	15-34 yrs	Family/Friend	New	Smear+ Pulm	Negatif		Not assessed				Cured	Treat success
11	2031910	E	9	2016	Grand'Anse	Same	Female	55+ yrs	Family/Friend	New	Smear+ Pulm	Positif		Not assessed				Cured	Treat success
36	1102033	AK	5	2016	Grand'Anse	Same	Female	15-34 yrs	Family/Friend	New	Smear+ Pulm	Unknown		Not assessed				Cured	Treat success
31	2252828	AL	5	2016	Grand'Anse	Same	Female	15-34 yrs	Family/Friend	New	Smear+ Pulm	Positif		Not assessed				Completed treatment	Treat success
33	2023391	R	4	2016	Grand'Anse	Same	Female	15-34 yrs	Family/Friend	New	Smear+ Pulm	Unknown		Not assessed				Cured	Treat success
1	2133405	P	5	2016	Grand'Anse	Same	Male	15-34 yrs	Family/Friend	New	Smear+ Pulm	Unknown		Assessed	Mod to severe	< 1 week	Damaged/Destroyed	Completed treatment	Treat success
1	2265513	P	5	2016	Grand'Anse	Same	Male	15-34 yrs	Family/Friend	New	Smear+ Pulm	Negatif		Assessed	Mod to severe	< 1 week	Damaged/Destroyed	Cured	Treat success
12	1796716	AV	9	2016	Grand'Anse	Diff't	Male	15-34 yrs	Family/Friend	New	Smear+ Pulm	Negatif		Assessed	Mod to severe	< 1 week	Intact	Cured	Treat success
8	1571223	AX	5	2016	Grand'Anse	Diff't	Female	35-54 yrs	Family/Friend	New	Smear- Pulm	Positif	yes	Assessed	none to minimal	>=1 week	Intact	Completed treatment	Treat success
11	1982916	E	4	2016	Grand'Anse	Diff't	Female	35-54 yrs	Family/Friend	New	Smear+ Pulm	Negatif		Not assessed				Cured	Treat success
11	1706415	E	6	2016	Grand'Anse	Same	Male	35-54 yrs	Family/Friend	New	Smear+ Pulm	Positif		Not assessed				Died	Poor outcome
1	2455138	P	5	2016	Grand'Anse	Same	Female	35-54 yrs	Family/Friend	New	Smear+ Pulm	Unknown		Assessed	Mod to severe	< 1 week	Damaged/Destroyed	Cured	Treat success
9	1958168	T	9	2016	Grand'Anse	Diff't	Female	35-54 yrs	Family/Friend	New	Smear+ Pulm	Negatif		Not assessed				Cured	Treat success
7	1761074	AH	8	2016	Grand'Anse	Same	Female	0-14 yrs	Family/Friend	New	Smear+ Pulm	Negatif		Assessed	Mod to severe	No interruption	Intact	Cured	Treat success
1	1310272	P	6	2016	Grand'Anse	Same	Male	55+ yrs	Family/Friend	New	Smear+ Pulm	Negatif		Assessed	Mod to severe	< 1 week	Damaged/Destroyed	Completed treatment	Treat success
11	1651907	E	6	2016	Grand'Anse	Same	Male	15-34 yrs	Family/Friend	New	Smear+ Pulm	Negatif		Not assessed				Cured	Treat success
1	1800009	P	4	2016	Grand'Anse	Same	Male	15-34 yrs	Family/Friend	New	Smear+ Pulm	Negatif		Assessed	Mod to severe	< 1 week	Damaged/Destroyed	Cured	Treat success
33	1245901	R	5	2016	Grand'Anse	Same	Female	15-34 yrs	Family/Friend	New	Smear+ Pulm	Negatif		Not assessed				Completed treatment	Treat success
31	2316439	AL	6	2016	Grand'Anse	Same	Female	15-34 yrs	Family/Friend	New	Extrapulm TB	Negatif		Not assessed				Completed treatment	Treat success
1	1318742	P	6	2016	Grand'Anse	Same	Female	35-54 yrs	Family/Friend	New	Smear+ Pulm	Positif	yes	Assessed	Mod to severe	< 1 week	Damaged/Destroyed	Cured	Treat success
8	1123696	AX	7	2016	Grand'Anse	Same	Male	15-34 yrs	Family/Friend	New	Smear- Pulm	Positif		Assessed	none to minimal	>=1 week	Intact	Lost to follow up	Poor outcome
9	1839826	T	8	2016	Grand'Anse	Same	Female	15-34 yrs	Family/Friend	New	Smear+ Pulm	Negatif		Not assessed				Cured	Treat success
9	1048945	T	6	2016	Grand'Anse	Same	Male	15-34 yrs	Family/Friend	New	Smear+ Pulm	Negatif		Not assessed				Cured	Treat success
8	1290817	AX	5	2016	Grand'Anse	Same	Female	35-54 yrs	Family/Friend	New	Smear+ Pulm	Negatif		Assessed	none to minimal	>=1 week	Intact	Cured	Treat success
1	2413806	P	8	2016	Grand'Anse	Same	Female	15-34 yrs	Family/Friend	New	Smear+ Pulm	Negatif		Assessed	Mod to severe	< 1 week	Damaged/Destroyed	Completed treatment	Treat success
1	1359231	P	6	2016	Grand'Anse	Diff't	Male	15-34 yrs	Family/Friend	New	Smear+ Pulm	Unknown		Assessed	Mod to severe	< 1 week	Damaged/Destroyed	Completed treatment	Treat success
8	1818781	AX	7	2016	Grand'Anse	Same	Female	35-54 yrs	Family/Friend	New	Smear+ Pulm	Positif	yes	Assessed	none to minimal	>=1 week	Intact	Died	Poor outcome
11	1357732	E	5	2016	Grand'Anse	Diff't	Male	35-54 yrs	Family/Friend	New	Smear+ Pulm	Negatif		Not assessed				Died	Poor outcome
1	1803618	P	7	2016	Grand'Anse	Same	Female	15-34 yrs	Family/Friend	New	Smear+ Pulm	Unknown		Assessed	Mod to severe	< 1 week	Damaged/Destroyed	Lost to follow up	Poor outcome
36	1846320	AK	8	2016	Grand'Anse	Same	Male	35-54 yrs	Family/Friend	New	Smear+ Pulm	Negatif		Not assessed				Cured	Treat success
60	2074942	AO	4	2016	Grand'Anse	Same	Female	55+ yrs	Family/Friend	Retreated	Smear+ Pulm	Unknown		Not assessed				Cured	Treat success
10	1869263	AG	8	2016	Grand'Anse	Same	Female	15-34 yrs	Family/Friend	New	Smear+ Pulm	Negatif		Assessed	none to minimal	< 1 week	Damaged/Destroyed	Cured	Treat success
9	1148973	T	7	2016	Grand'Anse	Same	Female	15-34 yrs	Family/Friend	New	Smear+ Pulm	Negatif		Not assessed				Cured	Treat success
56	1638769	BL	6	2016	Grand'Anse	Same	Female	35-54 yrs	Family/Friend	New	Smear+ Pulm	Unknown		Assessed	none to minimal	>=1 week	Intact	Lost to follow up	Poor outcome
8	1104701	AX	6	2016	Grand'Anse	Same	Female	15-34 yrs	Family/Friend	New	Smear+ Pulm	Negatif		Assessed	none to minimal	>=1 week	Intact	Cured	Treat success
1	2353947	P	8	2016	Grand'Anse	Same	Male	15-34 yrs	Family/Friend	New	Smear+ Pulm	Unknown		Assessed	Mod to severe	< 1 week	Damaged/Destroyed	Lost to follow up	Poor outcome
12	1125068	AV	6	2016	Grand'Anse	Same	Female	35-54 yrs	Family/Friend	Retreated	Smear- Pulm	Positif		Assessed	Mod to severe	< 1 week	Intact	Completed treatment	Treat success
1	1826352	P	5	2016	Grand'Anse	Same	Female	55+ yrs	Family/Friend	New	Smear+ Pulm	Negatif		Assessed	Mod to severe	< 1 week	Damaged/Destroyed	Cured	Treat success
1	2276263	P	8	2016	Grand'Anse	Diff't	Male	35-54 yrs	Family/Friend	New	Smear+ Pulm	Negatif		Assessed	Mod to severe	< 1 week	Damaged/Destroyed	Not evaluated	Poor outcome
9	1416381	T	9	2016	Grand'Anse	Same	Male	55+ yrs	Family/Friend	New	Smear+ Pulm	Negatif		Not assessed				Cured	Treat success
1	1537325	P	5	2016	Grand'Anse	Same	Female	15-34 yrs	Family/Friend	New	Smear+ Pulm	Negatif		Assessed	Mod to severe	< 1 week	Damaged/Destroyed	Cured	Treat success
9	1127350	T	6	2016	Grand'Anse	Same	Female	15-34 yrs	Family/Friend	New	Smear+ Pulm	Negatif		Not assessed				Cured	Treat success
7	1357659	AH	7	2016	Grand'Anse	Same	Male	15-34 yrs	Family/Friend	New	Smear+ Pulm	Negatif		Assessed	Mod to severe	No interruption	Intact	Cured	Treat success
1	2304043	P	4	2016	Grand'Anse	Diff't	Female	35-54 yrs	Family/Friend	New	Smear+ Pulm	Negatif		Assessed	Mod to severe	< 1 week	Damaged/Destroyed	Lost to follow up	Poor outcome
15	2350206	S	5	2016	Grand'Anse	Same	Female	35-54 yrs	Family/Friend	New	Smear+ Pulm	Negatif		Not assessed				Cured	Treat success
10	2330740	AG	6	2016	Grand'Anse	Same	Female	15-34 yrs	Family/Friend	New	Smear+ Pulm	Negatif		Assessed	none to minimal	< 1 week	Damaged/Destroyed	Cured	Treat success
1	2479246	P	6	2016	Grand'Anse	Same	Female	15-34 yrs	Family/Friend	New	Smear+ Pulm	Negatif		Assessed	Mod to severe	< 1 week	Damaged/Destroyed	Lost to follow up	Poor outcome
1	1830145	P	5	2016	Grand'Anse	Same	Female	35-54 yrs	Family/Friend	New	Smear+ Pulm	Negatif		Assessed	Mod to severe	< 1 week	Damaged/Destroyed	Lost to follow up	Poor outcome
10	2050371	AG	5	2016	Grand'Anse	Same	Female	35-54 yrs	Family/Friend	New	Smear+ Pulm	Negatif		Assessed	none to minimal	< 1 week	Damaged/Destroyed	Cured	Treat success
7	1030260	AH	4	2016	Grand'Anse	Diff't	Female	55+ yrs	Family/Friend	New	Smear+ Pulm	Negatif		Assessed	Mod to severe	No interruption	Intact	Died	Poor outcome
8	2012128	AX	6	2016	Grand'Anse	Diff't	Male	15-34 yrs	Family/Friend	New	Smear+ Pulm	Negatif		Assessed	none to minimal	>=1 week	Intact	Cured	Treat success
23	2073955	AQ	7	2016	Grand'Anse	Same	Male	15-34 yrs	Family/Friend	New	Smear+ Pulm	Negatif		Not assessed				Completed treatment	Treat success
23	1216588	AQ	8	2016	Grand'Anse	Same	Female	15-34 yrs	Family/Friend	New	Smear+ Pulm	Negatif		Not assessed				Cured	Treat success
12	2084115	AV	4	2016	Grand'Anse	Same	Male	15-34 yrs	Family/Friend	New	Smear+ Pulm	Negatif		Assessed	Mod to severe	< 1 week	Intact	Cured	Treat success
10	2335515	AG	9	2016	Grand'Anse	Same	Female	15-34 yrs	Family/Friend	New	Smear+ Pulm	Negatif		Assessed	none to minimal	< 1 week	Damaged/Destroyed	Cured	Treat success
9	1336350	T	5	2016	Grand'Anse	Same	Female	35-54 yrs	Family/Friend	New	Smear+ Pulm	Negatif		Not assessed				Cured	Treat success
1	1567568	P	6	2016	Grand'Anse	Same	Female	15-34 yrs	Family/Friend	New	Smear+ Pulm	Negatif		Assessed	Mod to severe	< 1 week	Damaged/Destroyed	Cured	Treat success
1	1538857	P	6	2016	Grand'Anse	Diff't	Female	15-34 yrs	Family/Friend	New	Smear- Pulm	Negatif		Assessed	Mod to severe	< 1 week	Damaged/Destroyed	Completed treatment	Treat success
1	1118222	P	4	2016	Grand'Anse	Same	Female	35-54 yrs	Family/Friend	New	Smear+ Pulm	Negatif		Assessed	Mod to severe	< 1 week	Damaged/Destroyed	Cured	Treat success
1	2144687	P	5	2016	Grand'Anse	Same	Male	15-34 yrs	Family/Friend	New	Smear+ Pulm	Negatif		Assessed	Mod to severe	< 1 week	Damaged/Destroyed	Cured	Treat success
1	2245358	P	8	2016	Grand'Anse	Same	Female	15-34 yrs	Family/Friend	New	Smear+ Pulm	Unknown		Assessed	Mod to severe	< 1 week	Damaged/Destroyed	Cured	Treat success
7	2166549	AH	6	2016	Grand'Anse	Same	Male	35-54 yrs	Family/Friend	Retreated	Smear+ Pulm	Unknown		Assessed	Mod to severe	No interruption	Intact	Treatment failed	Poor outcome
1	1800125	P	5	2016	Grand'Anse	Diff't	Female	35-54 yrs	Family/Friend	New	Smear+ Pulm	Negatif		Assessed	Mod to severe	< 1 week	Damaged/Destroyed	Completed treatment	Treat success
1	1876211	P	5	2016	Grand'Anse	Same	Female	35-54 yrs	Family/Friend	Retreated	Smear+ Pulm	Negatif		Assessed	Mod to severe	< 1 week	Damaged/Destroyed	Cured	Treat success
7	2382655	AH	6	2016	Grand'Anse	Same	Male	35-54 yrs	Family/Friend	New	Smear+ Pulm	Negatif		Assessed	Mod to severe	No interruption	Intact	Lost to follow up	Poor outcome
36	2023015	AK	8	2016	Grand'Anse	Same	Male	55+ yrs	Family/Friend	New	Smear+ Pulm	Unknown		Not assessed				Completed treatment	Treat success
11	1132586	E	4	2016	Grand'Anse	Same	Female	35-54 yrs	Family/Friend	New	Smear+ Pulm	Negatif		Not assessed				Cured	Treat success
1	2467053	P	5	2016	Grand'Anse	Same	Male	15-34 yrs	Family/Friend	New	Smear+ Pulm	Negatif		Assessed	Mod to severe	< 1 week	Damaged/Destroyed	Cured	Treat success
23	1688509	AQ	9	2016	Grand'Anse	Same	Female	35-54 yrs	Family/Friend	New	Smear+ Pulm	Negatif		Not assessed				Lost to follow up	Poor outcome
11	2345130	E	7	2016	Grand'Anse	Same	Male	15-34 yrs	Family/Friend	New	Smear+ Pulm	Negatif		Not assessed				Cured	Treat success
7	1825979	AH	9	2016	Grand'Anse	Same	Male	35-54 yrs	Family/Friend	New	Smear+ Pulm	Negatif		Assessed	Mod to severe	No interruption	Intact	Cured	Treat success
9	1831800	T	7	2016	Grand'Anse	Same	Female	35-54 yrs	Family/Friend	New	Smear+ Pulm	Negatif		Not assessed				Cured	Treat success
1	1841980	P	8	2016	Grand'Anse	Same	Female	15-34 yrs	Family/Friend	New	Smear+ Pulm	Unknown		Assessed	Mod to severe	< 1 week	Damaged/Destroyed	Cured	Treat success
39	1337055	A	5	2016	Grand'Anse	Same	Male	15-34 yrs	Family/Friend	New	Smear+ Pulm	Negatif		Assessed	none to minimal	< 1 week	Intact	Cured	Treat success
9	1170684	T	6	2016	Grand'Anse	Same	Male	35-54 yrs	Family/Friend	New	Smear+ Pulm	Positif		Not assessed				Cured	Treat success
1	2033271	P	9	2016	Grand'Anse	Same	Male	15-34 yrs	Family/Friend	New	Smear- Pulm	Unknown		Assessed	Mod to severe	< 1 week	Damaged/Destroyed	Lost to follow up	Poor outcome
7	2267999	AH	5	2016	Grand'Anse	Same	Female	15-34 yrs	Family/Friend	New	Smear+ Pulm	Negatif		Assessed	Mod to severe	No interruption	Intact	Cured	Treat success
60	1160347	AO	5	2016	Grand'Anse	Same	Male	55+ yrs	Family/Friend	New	Smear+ Pulm	Negatif		Not assessed				Cured	Treat success
58	1274851	F	5	2016	Grand'Anse	Same	Female	55+ yrs	Family/Friend	New	Smear+ Pulm	Negatif		Not assessed				Completed treatment	Treat success
7	1040433	AH	5	2016	Grand'Anse	Same	Female	15-34 yrs	Family/Friend	New	Smear+ Pulm	Negatif		Assessed	Mod to severe	No interruption	Intact	Completed treatment	Treat success
58	1280825	F	6	2016	Grand'Anse	Same	Male	15-34 yrs	Family/Friend	New	Smear+ Pulm	Negatif		Not assessed				Completed treatment	Treat success
1	2142149	P	6	2016	Grand'Anse	Same	Female	15-34 yrs	Family/Friend	New	Smear+ Pulm	Negatif		Assessed	Mod to severe	< 1 week	Damaged/Destroyed	Completed treatment	Treat success
11	2357165	E	9	2016	Grand'Anse	Same	Female	55+ yrs	Family/Friend	New	Smear+ Pulm	Negatif		Not assessed				Cured	Treat success
15	1527688	S	5	2016	Grand'Anse	Same	Male	15-34 yrs	Family/Friend	New	Smear+ Pulm	Negatif		Not assessed				Cured	Treat success
12	1865720	AV	5	2016	Grand'Anse	Same	Female	35-54 yrs	Family/Friend	New	Smear- Pulm	Unknown		Assessed	Mod to severe	< 1 week	Intact	Completed treatment	Treat success
31	1991181	AL	9	2016	Grand'Anse	Same	Female	15-34 yrs	Family/Friend	New	Smear+ Pulm	Negatif		Not assessed				Cured	Treat success
15	1258154	S	6	2016	Grand'Anse	Same	Male	15-34 yrs	Family/Friend	New	Smear+ Pulm	Negatif		Not assessed				Cured	Treat success
7	1908246	AH	8	2016	Grand'Anse	Diff't	Female	55+ yrs	Family/Friend	New	Smear+ Pulm	Negatif		Assessed	Mod to severe	No interruption	Intact	Cured	Treat success
10	2479148	AG	5	2016	Grand'Anse	Same	Female	15-34 yrs	Family/Friend	New	Smear+ Pulm	Negatif		Assessed	none to minimal	< 1 week	Damaged/Destroyed	Lost to follow up	Poor outcome
8	1174954	AX	8	2016	Grand'Anse	Same	Male	15-34 yrs	Family/Friend	New	Smear+ Pulm	Negatif		Assessed	none to minimal	>=1 week	Intact	Cured	Treat success
1	1392182	P	7	2016	Grand'Anse	Same	Female	15-34 yrs	Family/Friend	New	Smear+ Pulm	Positif	yes	Assessed	Mod to severe	< 1 week	Damaged/Destroyed	Cured	Treat success
1	2212021	P	5	2016	Grand'Anse	Same	Female	35-54 yrs	Family/Friend	New	Smear+ Pulm	Negatif		Assessed	Mod to severe	< 1 week	Damaged/Destroyed	Cured	Treat success
10	1633317	AG	8	2016	Grand'Anse	Same	Male	15-34 yrs	Family/Friend	New	Smear+ Pulm	Negatif		Assessed	none to minimal	< 1 week	Damaged/Destroyed	Lost to follow up	Poor outcome
36	1998430	AK	7	2016	Grand'Anse	Same	Male	35-54 yrs	Family/Friend	New	Smear+ Pulm	Negatif		Not assessed				Cured	Treat success
1	2234090	P	5	2016	Grand'Anse	Same	Male	15-34 yrs	Family/Friend	New	Smear+ Pulm	Negatif		Assessed	Mod to severe	< 1 week	Damaged/Destroyed	Completed treatment	Treat success
1	1541669	P	6	2016	Grand'Anse	Same	Male	15-34 yrs	Family/Friend	New	Smear+ Pulm	Negatif		Assessed	Mod to severe	< 1 week	Damaged/Destroyed	Lost to follow up	Poor outcome
8	1309550	AX	8	2016	Grand'Anse	Same	Female	15-34 yrs	Family/Friend	New	Smear+ Pulm	Negatif		Assessed	none to minimal	>=1 week	Intact	Cured	Treat success
39	2056854	A	6	2016	Grand'Anse	Same	Female	15-34 yrs	Family/Friend	New	Smear+ Pulm	Negatif		Assessed	none to minimal	< 1 week	Intact	Completed treatment	Treat success
10	1699173	AG	8	2016	Grand'Anse	Same	Female	15-34 yrs	Family/Friend	New	Smear+ Pulm	Negatif		Assessed	none to minimal	< 1 week	Damaged/Destroyed	Cured	Treat success
7	1085100	AH	7	2016	Grand'Anse	Same	Male	15-34 yrs	Family/Friend	New	Smear+ Pulm	Negatif		Assessed	Mod to severe	No interruption	Intact	Cured	Treat success
8	2150592	AX	7	2016	Grand'Anse	Diff't	Female	35-54 yrs	Family/Friend	New	Smear+ Pulm	Positif	yes	Assessed	none to minimal	>=1 week	Intact	Lost to follow up	Poor outcome
9	1087100	T	6	2016	Grand'Anse	Same	Female	15-34 yrs	Family/Friend	New	Smear+ Pulm	Negatif		Not assessed				Cured	Treat success
11	1847559	E	6	2016	Grand'Anse	Diff't	Male	15-34 yrs	Family/Friend	New	Smear+ Pulm	Negatif		Not assessed				Cured	Treat success
1	1997553	P	7	2016	Grand'Anse	Same	Female	15-34 yrs	Family/Friend	New	Smear+ Pulm	Negatif		Assessed	Mod to severe	< 1 week	Damaged/Destroyed	Cured	Treat success
1	1968671	P	5	2016	Grand'Anse	Diff't	Female	55+ yrs	Family/Friend	Retreated	Smear+ Pulm	Negatif		Assessed	Mod to severe	< 1 week	Damaged/Destroyed	Lost to follow up	Poor outcome
8	1257202	AX	7	2016	Grand'Anse	Diff't	Male	35-54 yrs	Family/Friend	Retreated	Smear+ Pulm	Positif	yes	Assessed	none to minimal	>=1 week	Intact	Cured	Treat success
31	2452465	AL	4	2016	Grand'Anse	Same	Male	15-34 yrs	Family/Friend	New	Smear+ Pulm	Negatif		Not assessed				Cured	Treat success
15	1351780	S	7	2016	Grand'Anse	Same	Female	35-54 yrs	Family/Friend	New	Extrapulm TB	Negatif		Not assessed				Lost to follow up	Poor outcome
11	1093164	E	5	2016	Grand'Anse	Same	Male	15-34 yrs	Family/Friend	New	Smear+ Pulm	Negatif		Not assessed				Cured	Treat success
12	1211742	AV	6	2016	Grand'Anse	Same	Male	15-34 yrs	Family/Friend	New	Smear- Pulm	Negatif		Assessed	Mod to severe	< 1 week	Intact	Completed treatment	Treat success
8	1638458	AX	8	2016	Grand'Anse	Same	Male	15-34 yrs	Family/Friend	New	Smear+ Pulm	Negatif		Assessed	none to minimal	>=1 week	Intact	Died	Poor outcome
1	1095149	P	6	2016	Grand'Anse	Same	Female	55+ yrs	Family/Friend	New	Smear+ Pulm	Negatif		Assessed	Mod to severe	< 1 week	Damaged/Destroyed	Lost to follow up	Poor outcome
1	1953600	P	5	2016	Grand'Anse	Same	Male	15-34 yrs	Family/Friend	New	Smear+ Pulm	Negatif		Assessed	Mod to severe	< 1 week	Damaged/Destroyed	Cured	Treat success
12	1754260	AV	8	2016	Grand'Anse	Same	Female	55+ yrs	Family/Friend	New	Extrapulm TB	Unknown		Assessed	Mod to severe	< 1 week	Intact	Died	Poor outcome
12	1349518	AV	9	2016	Grand'Anse	Same	Male	15-34 yrs	Family/Friend	New	Smear+ Pulm	Negatif		Assessed	Mod to severe	< 1 week	Intact	Cured	Treat success
7	2462003	AH	5	2016	Grand'Anse	Diff't	Male	55+ yrs	Family/Friend	New	Smear+ Pulm	Negatif		Assessed	Mod to severe	No interruption	Intact	Cured	Treat success
9	1768721	T	4	2016	Grand'Anse	Same	Male	15-34 yrs	Family/Friend	New	Smear+ Pulm	Negatif		Not assessed				Cured	Treat success
1	1224673	P	8	2016	Grand'Anse	Same	Female	55+ yrs	Family/Friend	New	Smear- Pulm	Negatif		Assessed	Mod to severe	< 1 week	Damaged/Destroyed	Lost to follow up	Poor outcome
1	1059838	P	5	2016	Grand'Anse	Same	Female	55+ yrs	Family/Friend	New	Smear+ Pulm	Negatif		Assessed	Mod to severe	< 1 week	Damaged/Destroyed	Not evaluated	Poor outcome
7	1961688	AH	5	2016	Grand'Anse	Same	Male	15-34 yrs	Family/Friend	New	Smear+ Pulm	Negatif		Assessed	Mod to severe	No interruption	Intact	Cured	Treat success
9	2445489	T	4	2016	Grand'Anse	Same	Female	55+ yrs	Family/Friend	New	Smear+ Pulm	Negatif		Not assessed				Cured	Treat success
44	2081172	AN	7	2016	Grand'Anse	Diff't	Female	15-34 yrs	Family/Friend	New	Smear+ Pulm	Negatif		Not assessed				Lost to follow up	Poor outcome
39	1803821	A	7	2016	Grand'Anse	Same	Female	55+ yrs	Family/Friend	New	Smear+ Pulm	Negatif		Assessed	none to minimal	< 1 week	Intact	Cured	Treat success
1	2242146	P	4	2016	Grand'Anse	Same	Male	0-14 yrs	Family/Friend	New	Smear+ Pulm	Negatif		Assessed	Mod to severe	< 1 week	Damaged/Destroyed	Lost to follow up	Poor outcome
9	1844137	T	6	2016	Grand'Anse	Diff't	Male	55+ yrs	Family/Friend	New	Smear+ Pulm	Negatif		Not assessed				Cured	Treat success
10	1676927	AG	4	2016	Grand'Anse	Same	Male	15-34 yrs	Family/Friend	New	Smear+ Pulm	Negatif		Assessed	none to minimal	< 1 week	Damaged/Destroyed	Cured	Treat success
9	2335745	T	4	2016	Grand'Anse	Same	Male	15-34 yrs	Family/Friend	New	Smear+ Pulm	Negatif		Not assessed				Cured	Treat success
12	1306793	AV	6	2016	Grand'Anse	Same	Female	55+ yrs	Family/Friend	New	Smear- Pulm	Negatif		Assessed	Mod to severe	< 1 week	Intact	Lost to follow up	Poor outcome
1	1426859	P	6	2016	Grand'Anse	Diff't	Male	35-54 yrs	Family/Friend	New	Smear+ Pulm	Negatif		Assessed	Mod to severe	< 1 week	Damaged/Destroyed	Cured	Treat success
12	1901490	AV	4	2016	Grand'Anse	Same	Female	35-54 yrs	Family/Friend	New	Smear- Pulm	Positif	yes	Assessed	Mod to severe	< 1 week	Intact	Completed treatment	Treat success
1	1641837	P	4	2016	Grand'Anse	Same	Male	15-34 yrs	Family/Friend	New	Smear+ Pulm	Negatif		Assessed	Mod to severe	< 1 week	Damaged/Destroyed	Lost to follow up	Poor outcome
1	1274916	P	6	2016	Grand'Anse	Same	Female	15-34 yrs	Family/Friend	New	Smear+ Pulm	Unknown		Assessed	Mod to severe	< 1 week	Damaged/Destroyed	Cured	Treat success
33	1156392	R	6	2016	Grand'Anse	Same	Male	35-54 yrs	Family/Friend	New	Smear+ Pulm	Negatif		Not assessed				Cured	Treat success
8	1257178	AX	7	2016	Grand'Anse	Same	Male	15-34 yrs	Family/Friend	New	Smear+ Pulm	Negatif		Assessed	none to minimal	>=1 week	Intact	Cured	Treat success
1	1574601	P	5	2016	Grand'Anse	Same	Male	15-34 yrs	Family/Friend	New	Smear+ Pulm	Negatif		Assessed	Mod to severe	< 1 week	Damaged/Destroyed	Completed treatment	Treat success
1	1359049	P	4	2016	Grand'Anse	Diff't	Female	15-34 yrs	Family/Friend	New	Smear+ Pulm	Negatif		Assessed	Mod to severe	< 1 week	Damaged/Destroyed	Completed treatment	Treat success
10	1059730	AG	9	2016	Grand'Anse	Same	Male	0-14 yrs	Family/Friend	New	Smear+ Pulm	Negatif		Assessed	none to minimal	< 1 week	Damaged/Destroyed	Cured	Treat success
1	1318355	P	5	2016	Grand'Anse	Same	Female	35-54 yrs	Family/Friend	New	Smear+ Pulm	Negatif		Assessed	Mod to severe	< 1 week	Damaged/Destroyed	Died	Poor outcome
23	2065650	AQ	6	2016	Grand'Anse	Same	Female	15-34 yrs	Family/Friend	New	Smear+ Pulm	Negatif		Not assessed				Completed treatment	Treat success
11	2310706	E	8	2016	Grand'Anse	Same	Male	55+ yrs	Family/Friend	New	Smear+ Pulm	Negatif		Not assessed				Cured	Treat success
9	1885288	T	4	2016	Grand'Anse	Same	Male	15-34 yrs	Family/Friend	New	Smear+ Pulm	Positif	yes	Not assessed				Died	Poor outcome
60	1999104	AO	6	2016	Grand'Anse	Same	Male	55+ yrs	Family/Friend	New	Smear+ Pulm	Negatif		Not assessed				Treatment failed	Poor outcome
9	1513069	T	6	2016	Grand'Anse	Same	Female	15-34 yrs	Family/Friend	New	Smear+ Pulm	Negatif		Not assessed				Cured	Treat success
10	1045311	AG	8	2016	Grand'Anse	Same	Male	15-34 yrs	Family/Friend	New	Smear+ Pulm	Negatif		Assessed	none to minimal	< 1 week	Damaged/Destroyed	Lost to follow up	Poor outcome
8	1198962	AX	6	2016	Grand'Anse	Same	Male	15-34 yrs	Family/Friend	New	Smear+ Pulm	Negatif		Assessed	none to minimal	>=1 week	Intact	Cured	Treat success
1	1676806	P	8	2016	Grand'Anse	Same	Female	15-34 yrs	Family/Friend	New	Smear+ Pulm	Unknown		Assessed	Mod to severe	< 1 week	Damaged/Destroyed	Completed treatment	Treat success
9	2124396	T	5	2016	Grand'Anse	Diff't	Male	35-54 yrs	Family/Friend	New	Smear+ Pulm	Negatif		Not assessed				Cured	Treat success
12	2406098	AV	4	2016	Grand'Anse	Same	Female	0-14 yrs	Family/Friend	New	Extrapulm TB	Negatif		Assessed	Mod to severe	< 1 week	Intact	Died	Poor outcome
8	1436654	AX	7	2016	Grand'Anse	Same	Female	15-34 yrs	Family/Friend	New	Smear+ Pulm	Negatif		Assessed	none to minimal	>=1 week	Intact	Lost to follow up	Poor outcome
7	1093763	AH	6	2016	Grand'Anse	Same	Male	55+ yrs	Family/Friend	New	Smear+ Pulm	Negatif		Assessed	Mod to severe	No interruption	Intact	Died	Poor outcome
15	2051077	S	5	2016	Grand'Anse	Same	Female	15-34 yrs	Family/Friend	New	Smear+ Pulm	Negatif		Not assessed				Cured	Treat success
9	2429885	T	7	2016	Grand'Anse	Same	Female	15-34 yrs	Family/Friend	New	Smear+ Pulm	Negatif		Not assessed				Cured	Treat success
7	1279310	AH	4	2016	Grand'Anse	Same	Female	15-34 yrs	Family/Friend	New	Smear+ Pulm	Negatif		Assessed	Mod to severe	No interruption	Intact	Completed treatment	Treat success
1	1049792	P	7	2016	Grand'Anse	Same	Male	15-34 yrs	Family/Friend	New	Smear+ Pulm	Unknown		Assessed	Mod to severe	< 1 week	Damaged/Destroyed	Completed treatment	Treat success
9	2148480	T	8	2016	Grand'Anse	Same	Female	15-34 yrs	Family/Friend	New	Smear+ Pulm	Negatif		Not assessed				Cured	Treat success
8	1838271	AX	9	2016	Grand'Anse	Diff't	Female	15-34 yrs	Family/Friend	New	Smear+ Pulm	Negatif		Assessed	none to minimal	>=1 week	Intact	Lost to follow up	Poor outcome
1	2424912	P	5	2016	Grand'Anse	Same	Male	35-54 yrs	Family/Friend	New	Smear+ Pulm	Unknown		Assessed	Mod to severe	< 1 week	Damaged/Destroyed	Lost to follow up	Poor outcome
36	1395760	AK	9	2016	Grand'Anse	Diff't	Male	15-34 yrs	Family/Friend	New	Smear+ Pulm	Unknown		Not assessed				Cured	Treat success
1	2166638	P	5	2016	Grand'Anse	Same	Male	15-34 yrs	Family/Friend	New	Smear+ Pulm	Negatif		Assessed	Mod to severe	< 1 week	Damaged/Destroyed	Completed treatment	Treat success
1	2488556	P	5	2016	Grand'Anse	Diff't	Female	35-54 yrs	Family/Friend	New	Smear+ Pulm	Negatif		Assessed	Mod to severe	< 1 week	Damaged/Destroyed	Cured	Treat success
15	1042086	S	8	2016	Grand'Anse	Same	Male	15-34 yrs	Family/Friend	New	Smear+ Pulm	Negatif		Not assessed				Cured	Treat success
1	1052371	P	6	2016	Grand'Anse	Same	Female	15-34 yrs	Family/Friend	New	Smear+ Pulm	Negatif		Assessed	Mod to severe	< 1 week	Damaged/Destroyed	Treatment failed	Poor outcome
8	1144762	AX	5	2016	Grand'Anse	Same	Male	35-54 yrs	Family/Friend	Retreated	Smear+ Pulm	Negatif		Assessed	none to minimal	>=1 week	Intact	Cured	Treat success
1	1670884	P	9	2016	Grand'Anse	Diff't	Male	55+ yrs	Family/Friend	New	Smear+ Pulm	Unknown		Assessed	Mod to severe	< 1 week	Damaged/Destroyed	Died	Poor outcome
10	1927553	AG	9	2016	Grand'Anse	Same	Male	55+ yrs	Family/Friend	New	Smear+ Pulm	Negatif		Assessed	none to minimal	< 1 week	Damaged/Destroyed	Cured	Treat success
1	1473347	P	6	2016	Grand'Anse	Same	Female	0-14 yrs	Family/Friend	New	Smear+ Pulm	Negatif		Assessed	Mod to severe	< 1 week	Damaged/Destroyed	Completed treatment	Treat success
31	1121928	AL	5	2016	Grand'Anse	Same	Female	15-34 yrs	Family/Friend	New	Smear+ Pulm	Negatif		Not assessed				Cured	Treat success
1	1629305	P	5	2016	Grand'Anse	Same	Male	15-34 yrs	Family/Friend	New	Smear+ Pulm	Positif		Assessed	Mod to severe	< 1 week	Damaged/Destroyed	Lost to follow up	Poor outcome
8	2028536	AX	9	2016	Grand'Anse	Same	Male	55+ yrs	Family/Friend	New	Smear+ Pulm	Negatif		Assessed	none to minimal	>=1 week	Intact	Cured	Treat success
1	1096943	P	5	2016	Grand'Anse	Same	Female	55+ yrs	Family/Friend	New	Smear+ Pulm	Negatif		Assessed	Mod to severe	< 1 week	Damaged/Destroyed	Cured	Treat success
1	1155622	P	8	2016	Grand'Anse	Diff't	Male	55+ yrs	Family/Friend	New	Smear+ Pulm	Negatif		Assessed	Mod to severe	< 1 week	Damaged/Destroyed	Lost to follow up	Poor outcome
10	1893673	AG	4	2016	Grand'Anse	Diff't	Female	35-54 yrs	Family/Friend	New	Smear+ Pulm	Negatif		Assessed	none to minimal	< 1 week	Damaged/Destroyed	Cured	Treat success
9	1599900	T	4	2016	Grand'Anse	Same	Male	15-34 yrs	Family/Friend	New	Smear+ Pulm	Negatif		Not assessed				Cured	Treat success
33	2452360	R	8	2016	Grand'Anse	Same	Female	15-34 yrs	Family/Friend	New	Smear+ Pulm	Negatif		Not assessed				Cured	Treat success
1	2276285	P	5	2016	Grand'Anse	Same	Female	15-34 yrs	Family/Friend	New	Smear+ Pulm	Negatif		Assessed	Mod to severe	< 1 week	Damaged/Destroyed	Cured	Treat success
1	2373708	P	9	2016	Grand'Anse	Diff't	Male	35-54 yrs	Family/Friend	New	Smear+ Pulm	Unknown		Assessed	Mod to severe	< 1 week	Damaged/Destroyed	Died	Poor outcome
11	1128141	E	4	2016	Grand'Anse	Same	Female	55+ yrs	Family/Friend	New	Smear+ Pulm	Negatif		Not assessed				Cured	Treat success
11	1167630	E	4	2016	Grand'Anse	Diff't	Male	15-34 yrs	Family/Friend	New	Smear+ Pulm	Negatif		Not assessed				Cured	Treat success
1	1299141	P	5	2016	Grand'Anse	Same	Female	15-34 yrs	Family/Friend	New	Smear+ Pulm	Negatif		Assessed	Mod to severe	< 1 week	Damaged/Destroyed	Cured	Treat success
11	2220226	E	4	2016	Grand'Anse	Diff't	Female	15-34 yrs	Family/Friend	New	Extrapulm TB	Negatif		Not assessed				Completed treatment	Treat success
1	2293006	P	4	2016	Grand'Anse	Same	Female	55+ yrs	Family/Friend	New	Smear+ Pulm	Negatif		Assessed	Mod to severe	< 1 week	Damaged/Destroyed	Cured	Treat success
9	1457946	T	9	2016	Grand'Anse	Same	Male	35-54 yrs	Family/Friend	New	Smear+ Pulm	Negatif		Not assessed				Cured	Treat success
7	2407026	AH	6	2016	Grand'Anse	Same	Male	15-34 yrs	Family/Friend	New	Smear+ Pulm	Negatif		Assessed	Mod to severe	No interruption	Intact	Lost to follow up	Poor outcome
33	1923624	R	6	2016	Grand'Anse	Same	Male	35-54 yrs	Family/Friend	New	Smear+ Pulm	Negatif		Not assessed				Cured	Treat success
1	2038111	P	5	2016	Grand'Anse	Same	Male	35-54 yrs	Family/Friend	New	Smear+ Pulm	Negatif		Assessed	Mod to severe	< 1 week	Damaged/Destroyed	Cured	Treat success
7	1016457	AH	7	2016	Grand'Anse	Diff't	Male	15-34 yrs	Family/Friend	New	Smear+ Pulm	Negatif		Assessed	Mod to severe	No interruption	Intact	Lost to follow up	Poor outcome
7	1793716	AH	9	2016	Grand'Anse	Same	Male	15-34 yrs	Family/Friend	New	Smear+ Pulm	Negatif		Assessed	Mod to severe	No interruption	Intact	Cured	Treat success
8	2380239	AX	4	2016	Grand'Anse	Same	Male	15-34 yrs	Family/Friend	New	Smear+ Pulm	Negatif		Assessed	none to minimal	>=1 week	Intact	Cured	Treat success
1	1982232	P	9	2016	Grand'Anse	Same	Male	55+ yrs	Family/Friend	Retreated	Smear+ Pulm	Unknown		Assessed	Mod to severe	< 1 week	Damaged/Destroyed	Treatment failed	Poor outcome
1	2368233	P	4	2016	Grand'Anse	Same	Male	15-34 yrs	Family/Friend	New	Smear+ Pulm	Negatif		Assessed	Mod to severe	< 1 week	Damaged/Destroyed	Completed treatment	Treat success
8	1172343	AX	6	2016	Grand'Anse	Same	Male	15-34 yrs	Family/Friend	New	Smear+ Pulm	Negatif		Assessed	none to minimal	>=1 week	Intact	Lost to follow up	Poor outcome
1	1120930	P	5	2016	Grand'Anse	Same	Female	15-34 yrs	Family/Friend	New	Smear+ Pulm	Negatif		Assessed	Mod to severe	< 1 week	Damaged/Destroyed	Cured	Treat success
15	1694736	S	4	2016	Grand'Anse	Same	Female	15-34 yrs	Family/Friend	New	Smear+ Pulm	Negatif		Not assessed				Cured	Treat success
1	1550324	P	5	2016	Grand'Anse	Same	Female	0-14 yrs	Family/Friend	New	Smear+ Pulm	Negatif		Assessed	Mod to severe	< 1 week	Damaged/Destroyed	Lost to follow up	Poor outcome
8	1536741	AX	9	2016	Grand'Anse	Diff't	Female	15-34 yrs	Family/Friend	New	Smear+ Pulm	Positif	yes	Assessed	none to minimal	>=1 week	Intact	Lost to follow up	Poor outcome
11	1840514	E	8	2016	Grand'Anse	Diff't	Male	35-54 yrs	Family/Friend	New	Smear+ Pulm	Positif		Not assessed				Cured	Treat success
12	2298027	AV	9	2016	Grand'Anse	Same	Male	35-54 yrs	Family/Friend	New	Smear+ Pulm	Negatif		Assessed	Mod to severe	< 1 week	Intact	Died	Poor outcome
56	1695336	BL	6	2016	Grand'Anse	Same	Male	35-54 yrs	Family/Friend	New	Smear- Pulm	Positif	yes	Assessed	none to minimal	>=1 week	Intact	Completed treatment	Treat success
1	1543761	P	8	2016	Grand'Anse	Diff't	Male	15-34 yrs	Family/Friend	New	Smear+ Pulm	Unknown		Assessed	Mod to severe	< 1 week	Damaged/Destroyed	Lost to follow up	Poor outcome
9	2189175	T	6	2016	Grand'Anse	Same	Female	35-54 yrs	Family/Friend	New	Smear+ Pulm	Negatif		Not assessed				Cured	Treat success
12	1703804	AV	7	2016	Grand'Anse	Same	Male	15-34 yrs	Family/Friend	New	Smear- Pulm	Negatif		Assessed	Mod to severe	< 1 week	Intact	Completed treatment	Treat success
9	1858056	T	8	2016	Grand'Anse	Same	Male	15-34 yrs	Family/Friend	New	Smear+ Pulm	Negatif		Not assessed				Cured	Treat success
23	2374342	AQ	4	2016	Grand'Anse	Same	Female	15-34 yrs	Family/Friend	New	Smear+ Pulm	Negatif		Not assessed				Cured	Treat success
33	1392630	R	6	2016	Grand'Anse	Same	Female	15-34 yrs	Family/Friend	New	Smear+ Pulm	Negatif		Not assessed				Cured	Treat success
58	2087097	F	8	2016	Grand'Anse	Same	Female	35-54 yrs	Family/Friend	New	Smear+ Pulm	Negatif		Not assessed				Cured	Treat success
1	1662664	P	4	2016	Grand'Anse	Diff't	Male	55+ yrs	Family/Friend	New	Smear+ Pulm	Negatif		Assessed	Mod to severe	< 1 week	Damaged/Destroyed	Cured	Treat success
1	1929837	P	6	2016	Grand'Anse	Diff't	Female	35-54 yrs	Family/Friend	New	Smear+ Pulm	Negatif		Assessed	Mod to severe	< 1 week	Damaged/Destroyed	Cured	Treat success
12	1365692	AV	6	2016	Grand'Anse	Same	Female	15-34 yrs	Family/Friend	New	Extrapulm TB	Unknown		Assessed	Mod to severe	< 1 week	Intact	Completed treatment	Treat success
44	2326924	AN	4	2016	Grand'Anse	Same	Male	15-34 yrs	Family/Friend	New	Smear+ Pulm	Negatif		Not assessed				Completed treatment	Treat success
8	2418477	AX	4	2016	Grand'Anse	Diff't	Female	35-54 yrs	Family/Friend	New	Smear- Pulm	Positif	yes	Assessed	none to minimal	>=1 week	Intact	Completed treatment	Treat success
15	2074098	S	6	2016	Grand'Anse	Same	Female	15-34 yrs	Family/Friend	New	Smear+ Pulm	Negatif		Not assessed				Cured	Treat success
39	2228455	A	8	2016	Grand'Anse	Same	Female	55+ yrs	Family/Friend	New	Smear+ Pulm	Negatif		Assessed	none to minimal	< 1 week	Intact	Cured	Treat success
23	2283297	AQ	8	2016	Grand'Anse	Same	Male	15-34 yrs	Family/Friend	Retreated	Smear+ Pulm	Negatif		Not assessed				Cured	Treat success
39	1349143	A	9	2016	Grand'Anse	Same	Female	55+ yrs	Family/Friend	New	Smear+ Pulm	Unknown		Assessed	none to minimal	< 1 week	Intact	Died	Poor outcome
1	1252867	P	5	2016	Grand'Anse	Same	Male	35-54 yrs	Family/Friend	New	Smear+ Pulm	Negatif		Assessed	Mod to severe	< 1 week	Damaged/Destroyed	Cured	Treat success
39	1673550	A	6	2016	Grand'Anse	Same	Female	15-34 yrs	Family/Friend	New	Smear+ Pulm	Unknown		Assessed	none to minimal	< 1 week	Intact	Cured	Treat success
11	1897645	E	4	2016	Grand'Anse	Diff't	Male	35-54 yrs	Family/Friend	New	Smear+ Pulm	Negatif		Not assessed				Cured	Treat success
10	1223739	AG	8	2016	Grand'Anse	Same	Female	15-34 yrs	Family/Friend	New	Smear+ Pulm	Negatif		Assessed	none to minimal	< 1 week	Damaged/Destroyed	Cured	Treat success
1	2493949	P	7	2016	Grand'Anse	Same	Male	15-34 yrs	Family/Friend	New	Smear+ Pulm	Negatif		Assessed	Mod to severe	< 1 week	Damaged/Destroyed	Cured	Treat success
11	2169867	E	5	2016	Grand'Anse	Same	Female	35-54 yrs	Family/Friend	New	Smear+ Pulm	Positif	yes	Not assessed				Cured	Treat success
1	1540740	P	9	2016	Grand'Anse	Diff't	Male	55+ yrs	Family/Friend	Retreated	Smear- Pulm	Unknown		Assessed	Mod to severe	< 1 week	Damaged/Destroyed	Completed treatment	Treat success
8	1359772	AX	8	2016	Grand'Anse	Same	Male	35-54 yrs	Family/Friend	New	Smear+ Pulm	Negatif		Assessed	none to minimal	>=1 week	Intact	Cured	Treat success
8	2425812	AX	5	2016	Grand'Anse	Same	Male	35-54 yrs	Family/Friend	New	Smear+ Pulm	Negatif		Assessed	none to minimal	>=1 week	Intact	Cured	Treat success
11	1601474	E	6	2016	Grand'Anse	Same	Female	0-14 yrs	Family/Friend	New	Smear+ Pulm	Negatif		Not assessed				Cured	Treat success
8	2001025	AX	7	2016	Grand'Anse	Same	Female	15-34 yrs	Family/Friend	Retreated	Smear- Pulm	Negatif		Assessed	none to minimal	>=1 week	Intact	Lost to follow up	Poor outcome
1	2108922	P	4	2016	Grand'Anse	Same	Female	35-54 yrs	Family/Friend	Retreated	Smear+ Pulm	Positif		Assessed	Mod to severe	< 1 week	Damaged/Destroyed	Cured	Treat success
44	2083015	AN	6	2016	Grand'Anse	Diff't	Male	35-54 yrs	Family/Friend	New	Smear+ Pulm	Unknown		Not assessed				Cured	Treat success
12	1685848	AV	6	2016	Grand'Anse	Same	Male	35-54 yrs	Family/Friend	New	Smear+ Pulm	Positif	yes	Assessed	Mod to severe	< 1 week	Intact	Completed treatment	Treat success
9	2048125	T	9	2016	Grand'Anse	Same	Male	15-34 yrs	Family/Friend	New	Smear+ Pulm	Negatif		Not assessed				Cured	Treat success
10	1500319	AG	7	2016	Grand'Anse	Same	Male	15-34 yrs	Family/Friend	New	Smear+ Pulm	Negatif		Assessed	none to minimal	< 1 week	Damaged/Destroyed	Cured	Treat success
10	2465289	AG	9	2016	Grand'Anse	Same	Male	15-34 yrs	Family/Friend	New	Smear+ Pulm	Negatif		Assessed	none to minimal	< 1 week	Damaged/Destroyed	Cured	Treat success
44	1199759	AN	9	2016	Grand'Anse	Diff't	Female	15-34 yrs	Family/Friend	New	Smear+ Pulm	Negatif		Not assessed				Cured	Treat success
9	1079733	T	4	2016	Grand'Anse	Same	Male	55+ yrs	Family/Friend	New	Smear+ Pulm	Negatif		Not assessed				Cured	Treat success
11	2480577	E	4	2016	Grand'Anse	Diff't	Female	55+ yrs	Family/Friend	New	Smear+ Pulm	Negatif		Not assessed				Cured	Treat success
1	1193955	P	5	2016	Grand'Anse	Same	Male	35-54 yrs	Family/Friend	New	Smear+ Pulm	Negatif		Assessed	Mod to severe	< 1 week	Damaged/Destroyed	Completed treatment	Treat success
9	2247174	T	7	2016	Grand'Anse	Same	Female	15-34 yrs	Family/Friend	New	Smear+ Pulm	Negatif		Not assessed				Cured	Treat success
1	1468730	P	5	2016	Grand'Anse	Same	Male	15-34 yrs	Family/Friend	New	Smear+ Pulm	Negatif		Assessed	Mod to severe	< 1 week	Damaged/Destroyed	Completed treatment	Treat success
1	2183263	P	4	2016	Grand'Anse	Diff't	Female	55+ yrs	Family/Friend	Retreated	Smear+ Pulm	Negatif		Assessed	Mod to severe	< 1 week	Damaged/Destroyed	Lost to follow up	Poor outcome
1	1480567	P	5	2016	Grand'Anse	Same	Female	35-54 yrs	Family/Friend	New	Smear+ Pulm	Negatif		Assessed	Mod to severe	< 1 week	Damaged/Destroyed	Cured	Treat success
8	1743086	AX	7	2016	Grand'Anse	Same	Male	15-34 yrs	Family/Friend	New	Smear+ Pulm	Negatif		Assessed	none to minimal	>=1 week	Intact	Lost to follow up	Poor outcome
1	1023474	P	5	2016	Grand'Anse	Same	Female	15-34 yrs	Family/Friend	New	Smear+ Pulm	Negatif		Assessed	Mod to severe	< 1 week	Damaged/Destroyed	Completed treatment	Treat success
1	1893887	P	9	2016	Grand'Anse	Same	Female	35-54 yrs	Family/Friend	New	Smear+ Pulm	Unknown		Assessed	Mod to severe	< 1 week	Damaged/Destroyed	Died	Poor outcome
1	1675052	P	4	2016	Grand'Anse	Same	Female	15-34 yrs	Family/Friend	New	Smear+ Pulm	Negatif		Assessed	Mod to severe	< 1 week	Damaged/Destroyed	Cured	Treat success
7	1101365	AH	8	2016	Grand'Anse	Same	Male	55+ yrs	Family/Friend	New	Smear+ Pulm	Negatif		Assessed	Mod to severe	No interruption	Intact	Cured	Treat success
7	2312067	AH	5	2016	Grand'Anse	Same	Male	35-54 yrs	Family/Friend	New	Smear+ Pulm	Negatif		Assessed	Mod to severe	No interruption	Intact	Cured	Treat success
9	2176025	T	4	2016	Grand'Anse	Same	Female	55+ yrs	Family/Friend	New	Smear+ Pulm	Negatif		Not assessed				Cured	Treat success
7	1991826	AH	4	2016	Grand'Anse	Same	Male	15-34 yrs	Family/Friend	New	Smear+ Pulm	Negatif		Assessed	Mod to severe	No interruption	Intact	Cured	Treat success
15	1164056	S	6	2016	Grand'Anse	Same	Female	15-34 yrs	Family/Friend	New	Smear+ Pulm	Negatif		Not assessed				Cured	Treat success
1	2375592	P	4	2016	Grand'Anse	Same	Female	55+ yrs	Family/Friend	New	Smear+ Pulm	Unknown		Assessed	Mod to severe	< 1 week	Damaged/Destroyed	Died	Poor outcome
1	1501181	P	6	2016	Grand'Anse	Same	Male	55+ yrs	Family/Friend	Retreated	Smear+ Pulm	Negatif		Assessed	Mod to severe	< 1 week	Damaged/Destroyed	Cured	Treat success
12	1287609	AV	4	2016	Grand'Anse	Same	Male	15-34 yrs	Health agent/Other	New	Smear+ Pulm	Negatif		Assessed	Mod to severe	< 1 week	Intact	Completed treatment	Treat success
7	1978059	AH	6	2016	Grand'Anse	Same	Male	35-54 yrs	Family/Friend	New	Smear+ Pulm	Negatif		Assessed	Mod to severe	No interruption	Intact	Cured	Treat success
1	2380078	P	5	2016	Grand'Anse	Same	Female	0-14 yrs	Family/Friend	New	Smear+ Pulm	Unknown		Assessed	Mod to severe	< 1 week	Damaged/Destroyed	Cured	Treat success
11	1181065	E	4	2016	Grand'Anse	Same	Male	35-54 yrs	Family/Friend	New	Smear+ Pulm	Negatif		Not assessed				Cured	Treat success
1	2214774	P	5	2016	Grand'Anse	Same	Male	35-54 yrs	Family/Friend	New	Smear+ Pulm	Negatif		Assessed	Mod to severe	< 1 week	Damaged/Destroyed	Cured	Treat success
11	1257010	E	9	2016	Grand'Anse	Same	Male	55+ yrs	Family/Friend	New	Smear+ Pulm	Negatif		Not assessed				Cured	Treat success
15	1421926	S	5	2016	Grand'Anse	Same	Female	15-34 yrs	Family/Friend	New	Smear+ Pulm	Negatif		Not assessed				Cured	Treat success
8	2025182	AX	8	2016	Grand'Anse	Same	Female	15-34 yrs	Family/Friend	New	Smear+ Pulm	Negatif		Assessed	none to minimal	>=1 week	Intact	Cured	Treat success
56	2128486	BL	7	2016	Grand'Anse	Same	Female	15-34 yrs	Family/Friend	New	Smear+ Pulm	Negatif		Assessed	none to minimal	>=1 week	Intact	Cured	Treat success
7	1032861	AH	4	2016	Grand'Anse	Diff't	Male	0-14 yrs	Family/Friend	Retreated	Smear+ Pulm	Unknown		Assessed	Mod to severe	No interruption	Intact	Treatment failed	Poor outcome
12	1629811	AV	9	2016	Grand'Anse	Same	Male	15-34 yrs	Family/Friend	New	Smear- Pulm	Negatif		Assessed	Mod to severe	< 1 week	Intact	Completed treatment	Treat success
7	1155062	AH	9	2016	Grand'Anse	Same	Male	55+ yrs	Family/Friend	New	Smear+ Pulm	Negatif		Assessed	Mod to severe	No interruption	Intact	Cured	Treat success
58	1499910	F	8	2016	Grand'Anse	Same	Female	15-34 yrs	Family/Friend	New	Smear+ Pulm	Negatif		Not assessed				Cured	Treat success
1	2031828	P	5	2016	Grand'Anse	Same	Female	35-54 yrs	Family/Friend	Retreated	Smear+ Pulm	Negatif		Assessed	Mod to severe	< 1 week	Damaged/Destroyed	Cured	Treat success
12	1855239	AV	4	2016	Grand'Anse	Same	Male	0-14 yrs	Family/Friend	New	Smear- Pulm	Positif	yes	Assessed	Mod to severe	< 1 week	Intact	Died	Poor outcome
7	1854164	AH	4	2016	Grand'Anse	Same	Male	15-34 yrs	Family/Friend	New	Smear+ Pulm	Negatif		Assessed	Mod to severe	No interruption	Intact	Completed treatment	Treat success
1	1446571	P	4	2016	Grand'Anse	Diff't	Female	15-34 yrs	Family/Friend	New	Smear+ Pulm	Negatif		Assessed	Mod to severe	< 1 week	Damaged/Destroyed	Lost to follow up	Poor outcome
27	2041374	BG	8	2016	Nippes	Same	Female	35-54 yrs	Family/Friend	New	Smear+ Pulm	Unknown		Not assessed				Cured	Treat success
26	2045520	AW	7	2016	Nippes	Same	Male	0-14 yrs	Family/Friend	New	Extrapulm TB	Negatif		Not assessed				Completed treatment	Treat success
21	1736620	M	9	2016	Nippes	Same	Female	15-34 yrs	Family/Friend	New	Smear+ Pulm	Negatif		Assessed	none to minimal	No interruption	Intact	Cured	Treat success
2	1446218	I	8	2016	Nippes	Same	Male	15-34 yrs	Family/Friend	New	Smear+ Pulm	Unknown		Not assessed				Cured	Treat success
14	1714028	X	8	2016	Nippes	Same	Female	35-54 yrs	Family/Friend	New	Smear+ Pulm	Negatif		Assessed	none to minimal	< 1 week	Intact	Cured	Treat success
21	1242479	M	6	2016	Nippes	Same	Female	35-54 yrs	Family/Friend	Retreated	Smear+ Pulm	Negatif		Assessed	none to minimal	No interruption	Intact	Cured	Treat success
2	1975169	I	7	2016	Nippes	Same	Female	15-34 yrs	Family/Friend	New	Smear+ Pulm	Negatif		Not assessed				Cured	Treat success
30	1731390	W	9	2016	Nippes	Same	Female	55+ yrs	Family/Friend	New	Smear+ Pulm	Unknown		Not assessed				Cured	Treat success
14	2267656	X	7	2016	Nippes	Same	Male	35-54 yrs	Family/Friend	New	Smear+ Pulm	Negatif		Assessed	none to minimal	< 1 week	Intact	Cured	Treat success
2	2029279	I	8	2016	Nippes	Same	Female	15-34 yrs	Family/Friend	New	Smear+ Pulm	Negatif		Not assessed				Cured	Treat success
2	1440933	I	6	2016	Nippes	Same	Male	15-34 yrs	Family/Friend	New	Smear+ Pulm	Negatif		Not assessed				Cured	Treat success
27	1092389	BG	9	2016	Nippes	Same	Male	15-34 yrs	Family/Friend	New	Smear+ Pulm	Negatif		Not assessed				Cured	Treat success
14	2104415	X	4	2016	Nippes	Same	Male	35-54 yrs	Family/Friend	New	Smear+ Pulm	Negatif		Assessed	none to minimal	< 1 week	Intact	Cured	Treat success
26	1662246	AW	8	2016	Nippes	Same	Male	35-54 yrs	Family/Friend	New	Smear+ Pulm	Negatif		Not assessed				Cured	Treat success
2	1906749	I	7	2016	Nippes	Same	Female	15-34 yrs	Family/Friend	New	Smear+ Pulm	Positif	yes	Not assessed				Cured	Treat success
2	1112962	I	8	2016	Nippes	Same	Male	15-34 yrs	Family/Friend	New	Smear+ Pulm	Negatif		Not assessed				Cured	Treat success
26	2201247	AW	8	2016	Nippes	Diff't	Female	15-34 yrs	Health agent/Other	New	Smear+ Pulm	Unknown		Not assessed				Cured	Treat success
42	2397666	H	9	2016	Nippes	Same	Male	15-34 yrs	Family/Friend	New	Smear+ Pulm	Negatif		Not assessed				Completed treatment	Treat success
2	2060852	I	4	2016	Nippes	Same	Male	35-54 yrs	Family/Friend	New	Smear+ Pulm	Negatif		Not assessed				Cured	Treat success
2	1969670	I	6	2016	Nippes	Same	Male	15-34 yrs	Family/Friend	New	Extrapulm TB	Negatif		Not assessed				Completed treatment	Treat success
24	2487793	J	7	2016	Nippes	Same	Male	15-34 yrs	Family/Friend	New	Smear+ Pulm	Negatif		Not assessed				Cured	Treat success
2	1850121	I	7	2016	Nippes	Same	Male	15-34 yrs	Family/Friend	New	Smear+ Pulm	Negatif		Not assessed				Cured	Treat success
2	1748136	I	5	2016	Nippes	Same	Male	15-34 yrs	Family/Friend	New	Extrapulm TB	Negatif		Not assessed				Completed treatment	Treat success
21	2241052	M	4	2016	Nippes	Same	Male	15-34 yrs	Family/Friend	New	Smear+ Pulm	Negatif		Assessed	none to minimal	No interruption	Intact	Cured	Treat success
14	1193678	X	5	2016	Nippes	Same	Male	55+ yrs	Family/Friend	New	Smear+ Pulm	Negatif		Assessed	none to minimal	< 1 week	Intact	Lost to follow up	Poor outcome
2	1737688	I	8	2016	Nippes	Same	Female	15-34 yrs	Family/Friend	New	Smear+ Pulm	Negatif		Not assessed				Cured	Treat success
30	2389486	W	9	2016	Nippes	Same	Male	35-54 yrs	Family/Friend	New	Smear+ Pulm	Unknown		Not assessed				Cured	Treat success
2	1037894	I	4	2016	Nippes	Same	Male	35-54 yrs	Family/Friend	Retreated	Smear+ Pulm	Negatif		Not assessed				Cured	Treat success
59	2151444	Z	7	2016	Nippes	Same	Female	55+ yrs	Family/Friend	New	Smear+ Pulm	Negatif		Not assessed				Cured	Treat success
2	1452265	I	7	2016	Nippes	Same	Female	15-34 yrs	Family/Friend	New	Extrapulm TB	Negatif		Not assessed				Completed treatment	Treat success
27	1724214	BG	5	2016	Nippes	Same	Male	15-34 yrs	Family/Friend	New	Smear+ Pulm	Negatif		Not assessed				Cured	Treat success
2	1992871	I	4	2016	Nippes	Same	Male	15-34 yrs	Family/Friend	New	Smear+ Pulm	Positif	yes	Not assessed				Cured	Treat success
2	1155243	I	8	2016	Nippes	Same	Male	15-34 yrs	Family/Friend	New	Smear+ Pulm	Negatif		Not assessed				Cured	Treat success
29	1744382	AP	5	2016	Nippes	Same	Male	35-54 yrs	Family/Friend	New	Smear+ Pulm	Negatif		Assessed	none to minimal	< 1 week	Intact	Cured	Treat success
29	2489506	AP	7	2016	Nippes	Same	Female	15-34 yrs	Family/Friend	New	Smear+ Pulm	Unknown		Assessed	none to minimal	< 1 week	Intact	Cured	Treat success
2	1318505	I	8	2016	Nippes	Same	Male	15-34 yrs	Family/Friend	New	Smear+ Pulm	Negatif		Not assessed				Cured	Treat success
2	1925486	I	6	2016	Nippes	Same	Female	55+ yrs	Family/Friend	New	Smear+ Pulm	Negatif		Not assessed				Cured	Treat success
54	1221081	AA	7	2016	Nippes	Same	Female	55+ yrs	Family/Friend	New	Smear+ Pulm	Negatif		Not assessed				Cured	Treat success
21	2312479	M	4	2016	Nippes	Same	Female	35-54 yrs	Family/Friend	New	Smear+ Pulm	Negatif		Assessed	none to minimal	No interruption	Intact	Cured	Treat success
14	1630087	X	6	2016	Nippes	Same	Male	55+ yrs	Family/Friend	New	Smear+ Pulm	Negatif		Assessed	none to minimal	< 1 week	Intact	Cured	Treat success
2	2375938	I	4	2016	Nippes	Same	Male	15-34 yrs	Family/Friend	New	Smear+ Pulm	Negatif		Not assessed				Cured	Treat success
2	2157534	I	9	2016	Nippes	Same	Male	35-54 yrs	Family/Friend	New	Smear+ Pulm	Negatif		Not assessed				Cured	Treat success
24	1633100	J	9	2016	Nippes	Same	Female	35-54 yrs	Family/Friend	New	Smear+ Pulm	Unknown		Not assessed				Cured	Treat success
14	1896338	X	9	2016	Nippes	Same	Female	15-34 yrs	Family/Friend	New	Smear+ Pulm	Negatif		Assessed	none to minimal	< 1 week	Intact	Cured	Treat success
2	1703319	I	7	2016	Nippes	Same	Female	15-34 yrs	Family/Friend	New	Smear+ Pulm	Negatif		Not assessed				Cured	Treat success
14	2344055	X	8	2016	Nippes	Same	Female	35-54 yrs	Family/Friend	New	Extrapulm TB	Negatif		Assessed	none to minimal	< 1 week	Intact	Completed treatment	Treat success
2	1070398	I	6	2016	Nippes	Same	Male	35-54 yrs	Family/Friend	New	Smear+ Pulm	Negatif		Not assessed				Cured	Treat success
21	1272854	M	8	2016	Nippes	Same	Male	35-54 yrs	Family/Friend	New	Smear+ Pulm	Negatif		Assessed	none to minimal	No interruption	Intact	Cured	Treat success
21	1786016	M	6	2016	Nippes	Same	Male	15-34 yrs	Family/Friend	New	Smear+ Pulm	Negatif		Assessed	none to minimal	No interruption	Intact	Cured	Treat success
2	2129274	I	9	2016	Nippes	Same	Male	15-34 yrs	Family/Friend	New	Smear+ Pulm	Negatif		Not assessed				Cured	Treat success
51	1517245	G	4	2016	Nippes	Same	Female	15-34 yrs	Family/Friend	New	Smear+ Pulm	Negatif		Assessed	none to minimal	< 1 week	Intact	Cured	Treat success
54	1059390	AA	7	2016	Nippes	Same	Female	55+ yrs	Family/Friend	New	Smear+ Pulm	Negatif		Not assessed				Completed treatment	Treat success
14	1919904	X	4	2016	Nippes	Same	Female	15-34 yrs	Family/Friend	New	Smear+ Pulm	Negatif		Assessed	none to minimal	< 1 week	Intact	Cured	Treat success
2	1616507	I	7	2016	Nippes	Same	Female	15-34 yrs	Family/Friend	New	Smear- Pulm	Negatif		Not assessed				Died	Poor outcome
2	2125736	I	6	2016	Nippes	Same	Male	15-34 yrs	Family/Friend	New	Smear+ Pulm	Negatif		Not assessed				Cured	Treat success
2	2232184	I	5	2016	Nippes	Same	Male	15-34 yrs	Family/Friend	New	Smear+ Pulm	Negatif		Not assessed				Cured	Treat success
45	1037533	AR	6	2016	Nippes	Same	Male	55+ yrs	Family/Friend	New	Smear+ Pulm	Unknown		Not assessed				Cured	Treat success
2	1190930	I	8	2016	Nippes	Same	Female	35-54 yrs	Family/Friend	New	Smear+ Pulm	Negatif		Not assessed				Cured	Treat success
26	1256515	AW	8	2016	Nippes	Same	Female	15-34 yrs	Family/Friend	New	Smear+ Pulm	Negatif		Not assessed				Cured	Treat success
2	2452160	I	9	2016	Nippes	Same	Female	35-54 yrs	Family/Friend	New	Smear+ Pulm	Negatif		Not assessed				Cured	Treat success
27	1013281	BG	4	2016	Nippes	Diff't	Female	15-34 yrs	Family/Friend	New	Smear+ Pulm	Negatif		Not assessed				Not evaluated	Poor outcome
2	1576817	I	8	2016	Nippes	Same	Male	35-54 yrs	Family/Friend	New	Smear+ Pulm	Negatif		Not assessed				Cured	Treat success
26	1371961	AW	8	2016	Nippes	Same	Female	15-34 yrs	Family/Friend	New	Smear+ Pulm	Negatif		Not assessed				Completed treatment	Treat success
26	1764470	AW	7	2016	Nippes	Same	Female	35-54 yrs	Family/Friend	New	Extrapulm TB	Negatif		Not assessed				Completed treatment	Treat success
30	2292724	W	5	2016	Nippes	Same	Male	35-54 yrs	Family/Friend	New	Smear+ Pulm	Negatif		Not assessed				Cured	Treat success
21	1108865	M	7	2016	Nippes	Same	Male	15-34 yrs	Family/Friend	New	Smear+ Pulm	Negatif		Assessed	none to minimal	No interruption	Intact	Cured	Treat success
2	1321484	I	7	2016	Nippes	Same	Female	15-34 yrs	Family/Friend	New	Smear- Pulm	Positif	yes	Not assessed				Completed treatment	Treat success
2	1959067	I	9	2016	Nippes	Same	Female	15-34 yrs	Family/Friend	New	Smear+ Pulm	Negatif		Not assessed				Cured	Treat success
2	1807528	I	8	2016	Nippes	Same	Male	15-34 yrs	Family/Friend	New	Smear+ Pulm	Negatif		Not assessed				Cured	Treat success
2	2098188	I	4	2016	Nippes	Same	Male	15-34 yrs	Family/Friend	New	Smear+ Pulm	Negatif		Not assessed				Cured	Treat success
26	1751563	AW	8	2016	Nippes	Same	Male	35-54 yrs	Family/Friend	New	Smear+ Pulm	Positif	yes	Not assessed				Cured	Treat success
2	1176391	I	6	2016	Nippes	Same	Male	35-54 yrs	Family/Friend	New	Smear+ Pulm	Negatif		Not assessed				Cured	Treat success
2	1680604	I	7	2016	Nippes	Same	Male	15-34 yrs	Family/Friend	New	Smear+ Pulm	Negatif		Not assessed				Cured	Treat success
27	2077596	BG	7	2016	Nippes	Same	Female	35-54 yrs	Family/Friend	New	Smear+ Pulm	Unknown		Not assessed				Cured	Treat success
2	2019537	I	6	2016	Nippes	Same	Female	55+ yrs	Family/Friend	New	Smear+ Pulm	Negatif		Not assessed				Died	Poor outcome
24	1224706	J	6	2016	Nippes	Same	Female	35-54 yrs	Family/Friend	New	Smear+ Pulm	Unknown		Not assessed				Cured	Treat success
2	2081237	I	5	2016	Nippes	Same	Male	15-34 yrs	Family/Friend	New	Extrapulm TB	Negatif		Not assessed				Completed treatment	Treat success
2	1252338	I	6	2016	Nippes	Same	Female	15-34 yrs	Family/Friend	New	Smear+ Pulm	Negatif		Not assessed				Cured	Treat success
2	1621169	I	4	2016	Nippes	Same	Female	55+ yrs	Family/Friend	New	Smear- Pulm	Negatif		Not assessed				Completed treatment	Treat success
2	2184263	I	6	2016	Nippes	Same	Male	15-34 yrs	Family/Friend	New	Smear+ Pulm	Negatif		Not assessed				Cured	Treat success
51	2420390	G	9	2016	Nippes	Same	Female	15-34 yrs	Family/Friend	New	Smear+ Pulm	Unknown		Assessed	none to minimal	< 1 week	Intact	Lost to follow up	Poor outcome
27	1428738	BG	7	2016	Nippes	Same	Male	15-34 yrs	Family/Friend	New	Smear+ Pulm	Negatif		Not assessed				Cured	Treat success
2	1771106	I	7	2016	Nippes	Same	Male	15-34 yrs	Family/Friend	New	Smear- Pulm	Negatif		Not assessed				Died	Poor outcome
42	1635718	H	6	2016	Nippes	Same	Female	15-34 yrs	Family/Friend	New	Smear+ Pulm	Negatif		Not assessed				Lost to follow up	Poor outcome
21	2263570	M	8	2016	Nippes	Same	Female	35-54 yrs	Family/Friend	New	Smear+ Pulm	Positif	yes	Assessed	none to minimal	No interruption	Intact	Cured	Treat success
65	1562565	Y	7	2016	Nippes	Same	Male	15-34 yrs	Family/Friend	New	Smear+ Pulm	Unknown		Not assessed				Cured	Treat success
2	1582800	I	9	2016	Nippes	Same	Female	15-34 yrs	Family/Friend	New	Smear+ Pulm	Negatif		Not assessed				Cured	Treat success
2	2168722	I	6	2016	Nippes	Same	Female	55+ yrs	Family/Friend	New	Extrapulm TB	Negatif		Not assessed				Completed treatment	Treat success
2	1975585	I	7	2016	Nippes	Same	Male	15-34 yrs	Family/Friend	New	Smear+ Pulm	Negatif		Not assessed				Cured	Treat success
21	1266872	M	4	2016	Nippes	Same	Female	35-54 yrs	Family/Friend	New	Smear+ Pulm	Negatif		Assessed	none to minimal	No interruption	Intact	Cured	Treat success
2	1266905	I	7	2016	Nippes	Same	Female	35-54 yrs	Family/Friend	New	Smear+ Pulm	Negatif		Not assessed				Cured	Treat success
27	2069114	BG	7	2016	Nippes	Same	Male	15-34 yrs	Family/Friend	New	Smear+ Pulm	Negatif		Not assessed				Lost to follow up	Poor outcome
14	2383853	X	8	2016	Nippes	Same	Male	35-54 yrs	Family/Friend	New	Smear+ Pulm	Negatif		Assessed	none to minimal	< 1 week	Intact	Cured	Treat success
54	1157017	AA	7	2016	Nippes	Same	Male	15-34 yrs	Family/Friend	New	Smear+ Pulm	Negatif		Not assessed				Treatment failed	Poor outcome
2	1245991	I	8	2016	Nippes	Same	Male	15-34 yrs	Family/Friend	New	Smear+ Pulm	Negatif		Not assessed				Cured	Treat success
2	1020170	I	7	2016	Nippes	Same	Female	15-34 yrs	Family/Friend	New	Smear+ Pulm	Negatif		Not assessed				Cured	Treat success
2	2355054	I	6	2016	Nippes	Same	Female	15-34 yrs	Family/Friend	New	Smear+ Pulm	Negatif		Not assessed				Cured	Treat success
27	1722077	BG	4	2016	Nippes	Diff't	Female	15-34 yrs	Family/Friend	New	Smear+ Pulm	Negatif		Not assessed				Cured	Treat success
45	1798650	AR	6	2016	Nippes	Same	Male	15-34 yrs	Family/Friend	New	Smear+ Pulm	Unknown		Not assessed				Cured	Treat success
26	1185304	AW	9	2016	Nippes	Same	Female	55+ yrs	Family/Friend	New	Smear+ Pulm	Negatif		Not assessed				Cured	Treat success
42	2036601	H	7	2016	Nippes	Same	Male	15-34 yrs	Family/Friend	New	Smear+ Pulm	Negatif		Not assessed				Lost to follow up	Poor outcome
2	1509061	I	9	2016	Nippes	Same	Female	15-34 yrs	Family/Friend	New	Smear+ Pulm	Negatif		Not assessed				Cured	Treat success
2	2341290	I	9	2016	Nippes	Same	Male	55+ yrs	Family/Friend	New	Extrapulm TB	Negatif		Not assessed				Completed treatment	Treat success
14	1706090	X	4	2016	Nippes	Same	Female	55+ yrs	Family/Friend	New	Smear+ Pulm	Negatif		Assessed	none to minimal	< 1 week	Intact	Cured	Treat success
29	2021689	AP	6	2016	Nippes	Same	Male	15-34 yrs	Family/Friend	New	Smear+ Pulm	Unknown		Assessed	none to minimal	< 1 week	Intact	Cured	Treat success
2	2175731	I	6	2016	Nippes	Same	Female	15-34 yrs	Family/Friend	New	Smear+ Pulm	Positif	yes	Not assessed				Cured	Treat success
2	1943491	I	9	2016	Nippes	Same	Male	15-34 yrs	Family/Friend	New	Smear+ Pulm	Negatif		Not assessed				Treatment failed	Poor outcome
21	1768469	M	7	2016	Nippes	Same	Female	35-54 yrs	Family/Friend	New	Smear- Pulm	Negatif		Assessed	none to minimal	No interruption	Intact	Completed treatment	Treat success
2	2332123	I	4	2016	Nippes	Same	Male	0-14 yrs	Family/Friend	New	Smear- Pulm	Negatif		Not assessed				Completed treatment	Treat success
29	2054977	AP	4	2016	Nippes	Same	Female	15-34 yrs	Family/Friend	New	Smear+ Pulm	Unknown		Assessed	none to minimal	< 1 week	Intact	Cured	Treat success
45	1537607	AR	4	2016	Nippes	Same	Male	15-34 yrs	Family/Friend	New	Smear+ Pulm	Negatif		Not assessed				Cured	Treat success
2	1799203	I	8	2016	Nippes	Same	Male	15-34 yrs	Family/Friend	New	Smear+ Pulm	Unknown		Not assessed				Cured	Treat success
2	2377826	I	6	2016	Nippes	Same	Female	15-34 yrs	Family/Friend	Retreated	Smear+ Pulm	Positif	yes	Not assessed				Cured	Treat success
2	1441839	I	4	2016	Nippes	Same	Male	55+ yrs	Family/Friend	New	Extrapulm TB	Negatif		Not assessed				Completed treatment	Treat success
2	1840160	I	5	2016	Nippes	Same	Male	35-54 yrs	Family/Friend	New	Extrapulm TB	Negatif		Not assessed				Completed treatment	Treat success
24	1732159	J	6	2016	Nippes	Same	Female	15-34 yrs	Family/Friend	New	Smear+ Pulm	Unknown		Not assessed				Cured	Treat success
2	1595462	I	8	2016	Nippes	Same	Female	35-54 yrs	Family/Friend	New	Smear+ Pulm	Negatif		Not assessed				Cured	Treat success
51	1926339	G	4	2016	Nippes	Same	Female	15-34 yrs	Family/Friend	New	Smear+ Pulm	Negatif		Assessed	none to minimal	< 1 week	Intact	Cured	Treat success
29	1653157	AP	5	2016	Nippes	Same	Female	55+ yrs	Family/Friend	New	Smear+ Pulm	Negatif		Assessed	none to minimal	< 1 week	Intact	Cured	Treat success
2	1325861	I	8	2016	Nippes	Same	Female	35-54 yrs	Family/Friend	New	Smear+ Pulm	Positif	yes	Not assessed				Cured	Treat success
54	1282677	AA	6	2016	Nippes	Same	Male	35-54 yrs	Family/Friend	New	Smear+ Pulm	Negatif		Not assessed				Cured	Treat success
27	1774054	BG	7	2016	Nippes	Same	Female	15-34 yrs	Family/Friend	New	Smear+ Pulm	Unknown		Not assessed				Lost to follow up	Poor outcome
29	1839159	AP	6	2016	Nippes	Same	Male	15-34 yrs	Family/Friend	New	Smear+ Pulm	Unknown		Assessed	none to minimal	< 1 week	Intact	Lost to follow up	Poor outcome
14	1395847	X	5	2016	Nippes	Same	Male	55+ yrs	Family/Friend	New	Smear+ Pulm	Negatif		Assessed	none to minimal	< 1 week	Intact	Cured	Treat success
45	1325189	AR	7	2016	Nippes	Same	Female	35-54 yrs	Family/Friend	New	Smear+ Pulm	Unknown		Not assessed				Cured	Treat success
21	2311421	M	9	2016	Nippes	Same	Female	15-34 yrs	Family/Friend	New	Smear+ Pulm	Negatif		Assessed	none to minimal	No interruption	Intact	Cured	Treat success
51	2229832	G	5	2016	Nippes	Same	Female	55+ yrs	Family/Friend	Retreated	Smear+ Pulm	Negatif		Assessed	none to minimal	< 1 week	Intact	Cured	Treat success
2	2382140	I	6	2016	Nippes	Same	Female	15-34 yrs	Family/Friend	New	Smear+ Pulm	Positif	yes	Not assessed				Cured	Treat success
24	1892547	J	7	2016	Nippes	Same	Female	35-54 yrs	Family/Friend	New	Smear+ Pulm	Unknown		Not assessed				Cured	Treat success
26	2366457	AW	5	2016	Nippes	Same	Male	35-54 yrs	Family/Friend	New	Smear- Pulm	Positif	yes	Not assessed				Lost to follow up	Poor outcome
26	1003550	AW	8	2016	Nippes	Same	Male	15-34 yrs	Family/Friend	New	Smear+ Pulm	Negatif		Not assessed				Cured	Treat success
21	1428711	M	6	2016	Nippes	Same	Female	15-34 yrs	Family/Friend	New	Smear+ Pulm	Negatif		Assessed	none to minimal	No interruption	Intact	Cured	Treat success
24	1421901	J	9	2016	Nippes	Same	Male	55+ yrs	Family/Friend	New	Smear+ Pulm	Unknown		Not assessed				Cured	Treat success
2	1110950	I	9	2016	Nippes	Same	Female	15-34 yrs	Family/Friend	New	Smear+ Pulm	Negatif		Not assessed				Cured	Treat success
59	1937189	Z	9	2016	Nippes	Same	Female	35-54 yrs	Family/Friend	Retreated	Smear+ Pulm	Negatif		Not assessed				Cured	Treat success
30	1161141	W	9	2016	Nippes	Same	Male	55+ yrs	Family/Friend	New	Smear+ Pulm	Negatif		Not assessed				Cured	Treat success
29	2098983	AP	9	2016	Nippes	Same	Male	35-54 yrs	Family/Friend	New	Smear+ Pulm	Unknown		Assessed	none to minimal	< 1 week	Intact	Cured	Treat success
29	1072505	AP	6	2016	Nippes	Same	Female	15-34 yrs	Family/Friend	New	Smear+ Pulm	Negatif		Assessed	none to minimal	< 1 week	Intact	Cured	Treat success
24	1508533	J	4	2016	Nippes	Same	Male	35-54 yrs	Family/Friend	New	Smear+ Pulm	Unknown		Not assessed				Cured	Treat success
2	1153810	I	9	2016	Nippes	Same	Male	15-34 yrs	Family/Friend	New	Smear+ Pulm	Negatif		Not assessed				Cured	Treat success
21	1549269	M	6	2016	Nippes	Same	Male	15-34 yrs	Family/Friend	New	Extrapulm TB	Negatif		Assessed	none to minimal	No interruption	Intact	Completed treatment	Treat success
14	2158288	X	9	2016	Nippes	Same	Female	15-34 yrs	Family/Friend	New	Smear+ Pulm	Negatif		Assessed	none to minimal	< 1 week	Intact	Cured	Treat success
2	1069986	I	4	2016	Nippes	Same	Female	35-54 yrs	Family/Friend	New	Smear- Pulm	Negatif		Not assessed				Died	Poor outcome
2	2043200	I	9	2016	Nippes	Same	Male	15-34 yrs	Family/Friend	New	Smear+ Pulm	Negatif		Not assessed				Cured	Treat success
14	2390362	X	7	2016	Nippes	Same	Male	35-54 yrs	Family/Friend	New	Smear+ Pulm	Negatif		Assessed	none to minimal	< 1 week	Intact	Cured	Treat success
2	1769706	I	6	2016	Nippes	Same	Female	0-14 yrs	Family/Friend	New	Smear- Pulm	Unknown		Not assessed				Completed treatment	Treat success
24	1968451	J	6	2016	Nippes	Same	Male	55+ yrs	Family/Friend	New	Smear+ Pulm	Unknown		Not assessed				Cured	Treat success
29	2206414	AP	7	2016	Nippes	Same	Male	55+ yrs	Family/Friend	New	Smear+ Pulm	Negatif		Assessed	none to minimal	< 1 week	Intact	Died	Poor outcome
2	1628500	I	7	2016	Nippes	Same	Female	35-54 yrs	Family/Friend	New	Extrapulm TB	Negatif		Not assessed				Completed treatment	Treat success
30	1482296	W	9	2016	Nippes	Same	Female	15-34 yrs	Family/Friend	New	Smear+ Pulm	Unknown		Not assessed				Cured	Treat success
59	1609653	Z	5	2016	Nippes	Same	Female	0-14 yrs	Family/Friend	New	Extrapulm TB	Positif		Not assessed				Completed treatment	Treat success
2	1833978	I	5	2016	Nippes	Same	Female	15-34 yrs	Family/Friend	New	Smear+ Pulm	Negatif		Not assessed				Cured	Treat success
2	1847256	I	7	2016	Nippes	Same	Male	55+ yrs	Family/Friend	New	Smear+ Pulm	Negatif		Not assessed				Cured	Treat success
24	1183530	J	6	2016	Nippes	Same	Female	35-54 yrs	Family/Friend	New	Smear+ Pulm	Unknown		Not assessed				Cured	Treat success
14	1073314	X	6	2016	Nippes	Same	Male	55+ yrs	Family/Friend	New	Smear+ Pulm	Negatif		Assessed	none to minimal	< 1 week	Intact	Cured	Treat success
42	2289392	H	8	2016	Nippes	Same	Male	15-34 yrs	Family/Friend	New	Smear+ Pulm	Negatif		Not assessed				Cured	Treat success
30	2316879	W	5	2016	Nippes	Same	Female	15-34 yrs	Family/Friend	New	Smear+ Pulm	Negatif		Not assessed				Cured	Treat success
29	1506609	AP	6	2016	Nippes	Same	Male	35-54 yrs	Family/Friend	New	Smear+ Pulm	Unknown		Assessed	none to minimal	< 1 week	Intact	Cured	Treat success
14	2466455	X	4	2016	Nippes	Same	Female	35-54 yrs	Family/Friend	New	Smear+ Pulm	Negatif		Assessed	none to minimal	< 1 week	Intact	Not evaluated	Poor outcome
14	2309552	X	9	2016	Nippes	Same	Male	55+ yrs	Family/Friend	New	Smear+ Pulm	Negatif		Assessed	none to minimal	< 1 week	Intact	Cured	Treat success
14	1834211	X	9	2016	Nippes	Same	Female	0-14 yrs	Family/Friend	New	Extrapulm TB	Positif	no	Assessed	none to minimal	< 1 week	Intact	Completed treatment	Treat success
2	1636620	I	5	2016	Nippes	Same	Male	15-34 yrs	Family/Friend	New	Smear+ Pulm	Negatif		Not assessed				Cured	Treat success
45	1082782	AR	8	2016	Nippes	Same	Female	35-54 yrs	Family/Friend	New	Smear+ Pulm	Unknown		Not assessed				Cured	Treat success
2	1006489	I	5	2016	Nippes	Same	Male	15-34 yrs	Family/Friend	New	Smear+ Pulm	Negatif		Not assessed				Cured	Treat success
30	1055216	W	6	2016	Nippes	Same	Male	15-34 yrs	Family/Friend	New	Smear+ Pulm	Negatif		Not assessed				Lost to follow up	Poor outcome
2	1589526	I	8	2016	Nippes	Same	Male	15-34 yrs	Family/Friend	New	Smear+ Pulm	Negatif		Not assessed				Cured	Treat success
2	1508239	I	9	2016	Nippes	Same	Female	15-34 yrs	Family/Friend	New	Extrapulm TB	Negatif		Not assessed				Completed treatment	Treat success
2	1037032	I	5	2016	Nippes	Same	Male	35-54 yrs	Family/Friend	New	Extrapulm TB	Negatif		Not assessed				Completed treatment	Treat success
2	1515853	I	6	2016	Nippes	Same	Male	15-34 yrs	Family/Friend	New	Extrapulm TB	Negatif		Not assessed				Completed treatment	Treat success
2	1207365	I	9	2016	Nippes	Same	Male	15-34 yrs	Family/Friend	New	Smear+ Pulm	Negatif		Not assessed				Cured	Treat success
24	1857039	J	6	2016	Nippes	Same	Male	55+ yrs	Family/Friend	New	Smear+ Pulm	Unknown		Not assessed				Cured	Treat success
14	1566255	X	9	2016	Nippes	Same	Female	35-54 yrs	Family/Friend	New	Smear+ Pulm	Negatif		Assessed	none to minimal	< 1 week	Intact	Cured	Treat success
24	1828416	J	5	2016	Nippes	Same	Female	55+ yrs	Family/Friend	New	Smear+ Pulm	Negatif		Not assessed				Lost to follow up	Poor outcome
2	1144568	I	9	2016	Nippes	Same	Male	55+ yrs	Family/Friend	New	Smear+ Pulm	Negatif		Not assessed				Lost to follow up	Poor outcome
14	1050342	X	4	2016	Nippes	Same	Female	55+ yrs	Family/Friend	New	Smear+ Pulm	Negatif		Assessed	none to minimal	< 1 week	Intact	Not evaluated	Poor outcome
27	1320864	BG	4	2016	Nippes	Diff't	Female	35-54 yrs	Family/Friend	New	Smear+ Pulm	Negatif		Not assessed				Cured	Treat success
26	1040205	AW	7	2016	Nippes	Same	Male	35-54 yrs	Family/Friend	New	Extrapulm TB	Negatif		Not assessed				Cured	Treat success
2	1971307	I	5	2016	Nippes	Same	Male	55+ yrs	Family/Friend	Retreated	Extrapulm TB	Positif	no	Not assessed				Died	Poor outcome
2	2291028	I	7	2016	Nippes	Same	Male	15-34 yrs	Family/Friend	New	Smear+ Pulm	Negatif		Not assessed				Cured	Treat success
2	2235221	I	7	2016	Nippes	Same	Female	35-54 yrs	Family/Friend	New	Smear- Pulm	Positif	yes	Not assessed				Completed treatment	Treat success
14	1431804	X	4	2016	Nippes	Same	Male	15-34 yrs	Family/Friend	New	Smear+ Pulm	Negatif		Assessed	none to minimal	< 1 week	Intact	Cured	Treat success
14	1738820	X	5	2016	Nippes	Same	Male	55+ yrs	Family/Friend	New	Smear+ Pulm	Negatif		Assessed	none to minimal	< 1 week	Intact	Cured	Treat success
2	2232069	I	7	2016	Nippes	Same	Female	35-54 yrs	Family/Friend	New	Extrapulm TB	Negatif		Not assessed				Completed treatment	Treat success
26	2290266	AW	4	2016	Nippes	Same	Female	35-54 yrs	Family/Friend	New	Smear+ Pulm	Negatif		Not assessed				Cured	Treat success
21	1940901	M	8	2016	Nippes	Same	Male	15-34 yrs	Family/Friend	New	Smear+ Pulm	Negatif		Assessed	none to minimal	No interruption	Intact	Cured	Treat success
2	2038259	I	9	2016	Nippes	Same	Male	15-34 yrs	Family/Friend	New	Extrapulm TB	Negatif		Not assessed				Completed treatment	Treat success
45	1278561	AR	6	2016	Nippes	Same	Female	35-54 yrs	Family/Friend	New	Smear+ Pulm	Negatif		Not assessed				Cured	Treat success
2	1102109	I	6	2016	Nippes	Same	Female	15-34 yrs	Family/Friend	New	Smear- Pulm	Positif	no	Not assessed				Completed treatment	Treat success
42	1202914	H	9	2016	Nippes	Same	Male	55+ yrs	Family/Friend	New	Smear+ Pulm	Negatif		Not assessed				Cured	Treat success
27	1123446	BG	6	2016	Nippes	Same	Male	35-54 yrs	Family/Friend	New	Smear+ Pulm	Unknown		Not assessed				Lost to follow up	Poor outcome
51	1610904	G	5	2016	Nippes	Same	Male	15-34 yrs	Family/Friend	Retreated	Smear+ Pulm	Negatif		Assessed	none to minimal	< 1 week	Intact	Cured	Treat success
2	1874300	I	9	2016	Nippes	Same	Male	0-14 yrs	Family/Friend	New	Smear- Pulm	Negatif		Not assessed				Completed treatment	Treat success
29	1241075	AP	7	2016	Nippes	Same	Female	15-34 yrs	Family/Friend	New	Smear+ Pulm	Negatif		Assessed	none to minimal	< 1 week	Intact	Cured	Treat success
2	1079561	I	9	2016	Nippes	Same	Male	35-54 yrs	Family/Friend	New	Smear+ Pulm	Positif	no	Not assessed				Lost to follow up	Poor outcome
2	2272535	I	5	2016	Nippes	Same	Female	15-34 yrs	Family/Friend	Retreated	Smear+ Pulm	Negatif		Not assessed				Cured	Treat success
30	2163926	W	9	2016	Nippes	Same	Female	0-14 yrs	Family/Friend	New	Smear+ Pulm	Unknown		Not assessed				Cured	Treat success
54	2329963	AA	5	2016	Nippes	Same	Male	15-34 yrs	Family/Friend	New	Smear+ Pulm	Negatif		Not assessed				Completed treatment	Treat success
24	1136837	J	7	2016	Nippes	Same	Male	15-34 yrs	Family/Friend	New	Smear+ Pulm	Unknown		Not assessed				Cured	Treat success
30	1911484	W	8	2016	Nippes	Same	Female	15-34 yrs	Family/Friend	New	Smear+ Pulm	Unknown		Not assessed				Lost to follow up	Poor outcome
42	1025518	H	6	2016	Nippes	Same	Male	15-34 yrs	Family/Friend	New	Smear+ Pulm	Positif	yes	Not assessed				Lost to follow up	Poor outcome
2	1413006	I	9	2016	Nippes	Same	Male	55+ yrs	Family/Friend	Retreated	Smear- Pulm	Positif	yes	Not assessed				Died	Poor outcome
2	1896870	I	7	2016	Nippes	Same	Female	15-34 yrs	Family/Friend	New	Smear+ Pulm	Negatif		Not assessed				Cured	Treat success
2	2076142	I	8	2016	Nippes	Same	Male	15-34 yrs	Family/Friend	New	Smear- Pulm	Negatif		Not assessed				Completed treatment	Treat success
30	2437233	W	7	2016	Nippes	Same	Female	55+ yrs	Family/Friend	New	Smear+ Pulm	Negatif		Not assessed				Cured	Treat success
14	1579832	X	6	2016	Nippes	Same	Male	35-54 yrs	Family/Friend	New	Smear+ Pulm	Negatif		Assessed	none to minimal	< 1 week	Intact	Cured	Treat success
59	1987290	Z	6	2016	Nippes	Diff't	Female	35-54 yrs	Family/Friend	New	Smear+ Pulm	Negatif		Not assessed				Cured	Treat success
2	1734170	I	7	2016	Nippes	Same	Female	35-54 yrs	Family/Friend	New	Extrapulm TB	Negatif		Not assessed				Completed treatment	Treat success
2	1231971	I	4	2016	Nippes	Same	Male	55+ yrs	Family/Friend	New	Smear+ Pulm	Negatif		Not assessed				Cured	Treat success
2	2285199	I	9	2016	Nippes	Same	Female	15-34 yrs	Family/Friend	New	Smear+ Pulm	Negatif		Not assessed				Cured	Treat success
27	2007235	BG	4	2016	Nippes	Diff't	Female	15-34 yrs	Family/Friend	New	Smear+ Pulm	Negatif		Not assessed				Cured	Treat success
14	2122326	X	6	2016	Nippes	Same	Male	55+ yrs	Family/Friend	New	Smear+ Pulm	Negatif		Assessed	none to minimal	< 1 week	Intact	Cured	Treat success
24	2408982	J	6	2016	Nippes	Same	Male	55+ yrs	Family/Friend	New	Smear+ Pulm	Unknown		Not assessed				Cured	Treat success
2	2185075	I	7	2016	Nippes	Same	Male	35-54 yrs	Family/Friend	New	Smear+ Pulm	Negatif		Not assessed				Completed treatment	Treat success
3	1952636	BM	6	2016	Sud	Same	Female	15-34 yrs	Family/Friend	New	Smear+ Pulm	Negatif		Not assessed				Cured	Treat success
6	2074532	AF	4	2016	Sud	Same	Female	15-34 yrs	Family/Friend	New	Extrapulm TB	Negatif		Not assessed				Completed treatment	Treat success
19	2086443	BI	8	2016	Sud	Same	Female	15-34 yrs	Family/Friend	New	Smear- Pulm	Positif	yes	Assessed	none to minimal	No interruption	Damaged/Destroyed	Not evaluated	Poor outcome
28	2370490	U	4	2016	Sud	Same	Female	0-14 yrs	Family/Friend	New	Smear+ Pulm	Negatif		Assessed	none to minimal	No interruption	Intact	Cured	Treat success
3	1908255	BM	7	2016	Sud	Same	Male	35-54 yrs	Family/Friend	New	Smear- Pulm	Negatif		Not assessed				Completed treatment	Treat success
6	1793674	AF	5	2016	Sud	Same	Female	15-34 yrs	Family/Friend	New	Smear+ Pulm	Negatif		Not assessed				Cured	Treat success
3	1004780	BM	7	2016	Sud	Same	Male	55+ yrs	Family/Friend	New	Smear+ Pulm	Negatif		Not assessed				Cured	Treat success
3	1970491	BM	6	2016	Sud	Same	Female	35-54 yrs	Family/Friend	New	Extrapulm TB	Negatif		Not assessed				Completed treatment	Treat success
4	1320475	AU	9	2016	Sud	Same	Male	15-34 yrs	Family/Friend	Retreated	Smear+ Pulm	Negatif		Assessed	none to minimal	>=1 week	Intact	Lost to follow up	Poor outcome
5	1377631	AZ	7	2016	Sud	Same	Female	35-54 yrs	Family/Friend	New	Smear+ Pulm	Negatif		Not assessed				Cured	Treat success
6	2301552	AF	9	2016	Sud	Same	Female	15-34 yrs	Family/Friend	New	Smear+ Pulm	Negatif		Not assessed				Cured	Treat success
4	1445770	AU	7	2016	Sud	Same	Male	15-34 yrs	Family/Friend	New	Smear+ Pulm	Positif	yes	Assessed	none to minimal	>=1 week	Intact	Cured	Treat success
3	1015864	BM	7	2016	Sud	Same	Male	15-34 yrs	Family/Friend	New	Smear+ Pulm	Negatif		Not assessed				Cured	Treat success
25	1903631	AE	7	2016	Sud	Same	Male	35-54 yrs	Family/Friend	New	Smear+ Pulm	Negatif		Not assessed				Cured	Treat success
6	1870660	AF	4	2016	Sud	Diff't	Female	15-34 yrs	Family/Friend	New	Smear+ Pulm	Negatif		Not assessed				Lost to follow up	Poor outcome
4	1012197	AU	9	2016	Sud	Same	Female	35-54 yrs	Family/Friend	Retreated	Smear+ Pulm	Negatif		Assessed	none to minimal	>=1 week	Intact	Cured	Treat success
38	2462488	BH	6	2016	Sud	Same	Male	15-34 yrs	Family/Friend	New	Smear+ Pulm	Negatif		Assessed	none to minimal	< 1 week	Intact	Cured	Treat success
17	1900809	AB	4	2016	Sud	Same	Female	15-34 yrs	Family/Friend	New	Smear+ Pulm	Negatif		Not assessed				Lost to follow up	Poor outcome
17	2004675	AB	6	2016	Sud	Same	Male	0-14 yrs	Family/Friend	New	Extrapulm TB	Unknown		Not assessed				Lost to follow up	Poor outcome
5	1209794	AZ	6	2016	Sud	Same	Male	15-34 yrs	Family/Friend	New	Smear+ Pulm	Negatif		Not assessed				Cured	Treat success
50	1016935	BO	4	2016	Sud	Same	Female	35-54 yrs	Family/Friend	New	Smear+ Pulm	Unknown		Not assessed				Cured	Treat success
4	2492172	AU	5	2016	Sud	Same	Male	15-34 yrs	Family/Friend	New	Smear+ Pulm	Negatif		Assessed	none to minimal	>=1 week	Intact	Cured	Treat success
13	2127872	C	5	2016	Sud	Same	Female	15-34 yrs	Family/Friend	New	Smear+ Pulm	Negatif		Not assessed				Cured	Treat success
5	1735587	AZ	6	2016	Sud	Same	Male	15-34 yrs	Family/Friend	New	Extrapulm TB	Negatif		Not assessed				Completed treatment	Treat success
28	2061900	U	6	2016	Sud	Same	Female	15-34 yrs	Family/Friend	New	Smear+ Pulm	Negatif		Assessed	none to minimal	No interruption	Intact	Cured	Treat success
20	2123281	AC	6	2016	Sud	Same	Female	15-34 yrs	Family/Friend	New	Smear+ Pulm	Unknown		Assessed	none to minimal	No interruption	Intact	Cured	Treat success
5	1556250	AZ	5	2016	Sud	Same	Female	55+ yrs	Family/Friend	New	Smear- Pulm	Negatif		Not assessed				Completed treatment	Treat success
17	1441858	AB	7	2016	Sud	Same	Male	35-54 yrs	Family/Friend	New	Extrapulm TB	Positif	yes	Not assessed				Completed treatment	Treat success
63	1159806	Q	5	2016	Sud	Same	Female	55+ yrs	Family/Friend	New	Smear+ Pulm	Unknown		Not assessed				Lost to follow up	Poor outcome
25	1725473	AE	6	2016	Sud	Same	Female	35-54 yrs	Family/Friend	New	Smear+ Pulm	Negatif		Not assessed				Lost to follow up	Poor outcome
37	1656087	BD	4	2016	Sud	Same	Female	15-34 yrs	Health agent/Other	New	Smear+ Pulm	Unknown		Assessed	none to minimal	< 1 week	Intact	Completed treatment	Treat success
5	1606871	AZ	5	2016	Sud	Same	Male	35-54 yrs	Family/Friend	New	Smear+ Pulm	Positif		Not assessed				Cured	Treat success
17	1020940	AB	4	2016	Sud	Same	Female	0-14 yrs	Family/Friend	New	Extrapulm TB	Unknown		Not assessed				Completed treatment	Treat success
38	1063239	BH	5	2016	Sud	Same	Female	15-34 yrs	Family/Friend	New	Smear+ Pulm	Negatif		Assessed	none to minimal	< 1 week	Intact	Cured	Treat success
22	2030100	AM	5	2016	Sud	Same	Female	35-54 yrs	Family/Friend	New	Smear+ Pulm	Negatif		Not assessed				Cured	Treat success
20	1877251	AC	4	2016	Sud	Same	Female	15-34 yrs	Family/Friend	New	Smear+ Pulm	Negatif		Assessed	none to minimal	No interruption	Intact	Cured	Treat success
19	1844504	BI	7	2016	Sud	Same	Male	15-34 yrs	Family/Friend	New	Smear- Pulm	Positif	yes	Assessed	none to minimal	No interruption	Damaged/Destroyed	Completed treatment	Treat success
20	1573254	AC	9	2016	Sud	Same	Female	55+ yrs	Family/Friend	New	Smear+ Pulm	Unknown		Assessed	none to minimal	No interruption	Intact	Cured	Treat success
6	2127031	AF	9	2016	Sud	Same	Male	15-34 yrs	Family/Friend	New	Smear+ Pulm	Negatif		Not assessed				Cured	Treat success
50	1877526	BO	9	2016	Sud	Same	Female	15-34 yrs	Family/Friend	New	Smear+ Pulm	Unknown		Not assessed				Cured	Treat success
34	1105464	V	9	2016	Sud	Same	Male	15-34 yrs	Family/Friend	New	Smear+ Pulm	Negatif		Assessed	none to minimal	< 1 week	Intact	Cured	Treat success
4	1597617	AU	6	2016	Sud	Same	Female	15-34 yrs	Family/Friend	New	Smear+ Pulm	Negatif		Assessed	none to minimal	>=1 week	Intact	Cured	Treat success
63	2303183	Q	6	2016	Sud	Same	Male	35-54 yrs	Family/Friend	New	Smear- Pulm	Unknown		Not assessed				Died	Poor outcome
3	2269396	BM	9	2016	Sud	Same	Female	0-14 yrs	Family/Friend	New	Smear- Pulm	Negatif		Not assessed				Completed treatment	Treat success
5	2401527	AZ	8	2016	Sud	Same	Male	15-34 yrs	Family/Friend	New	Extrapulm TB	Negatif		Not assessed				Completed treatment	Treat success
50	1942643	BO	6	2016	Sud	Same	Male	55+ yrs	Family/Friend	Retreated	Smear+ Pulm	Unknown		Not assessed				Died	Poor outcome
49	1506921	BN	7	2016	Sud	Same	Male	35-54 yrs	Family/Friend	New	Smear+ Pulm	Unknown		Assessed	none to minimal	< 1 week	Intact	Cured	Treat success
6	2412182	AF	6	2016	Sud	Same	Female	35-54 yrs	Family/Friend	New	Smear+ Pulm	Negatif		Not assessed				Cured	Treat success
5	1695887	AZ	4	2016	Sud	Same	Male	15-34 yrs	Family/Friend	New	Smear+ Pulm	Negatif		Not assessed				Cured	Treat success
40	2487251	AY	6	2016	Sud	Same	Male	35-54 yrs	Family/Friend	New	Smear+ Pulm	Negatif		Not assessed				Cured	Treat success
6	1038675	AF	9	2016	Sud	Same	Male	35-54 yrs	Family/Friend	New	Smear+ Pulm	Positif	yes	Not assessed				Cured	Treat success
22	1740465	AM	8	2016	Sud	Same	Female	0-14 yrs	Family/Friend	New	Smear+ Pulm	Negatif		Not assessed				Cured	Treat success
61	2036993	AT	5	2016	Sud	Same	Female	15-34 yrs	Family/Friend	New	Smear+ Pulm	Unknown		Assessed	none to minimal	< 1 week	Intact	Cured	Treat success
4	2056864	AU	5	2016	Sud	Same	Female	15-34 yrs	Family/Friend	New	Smear+ Pulm	Negatif		Assessed	none to minimal	>=1 week	Intact	Cured	Treat success
3	2489271	BM	7	2016	Sud	Same	Male	15-34 yrs	Family/Friend	New	Extrapulm TB	Negatif		Not assessed				Completed treatment	Treat success
19	2025260	BI	5	2016	Sud	Same	Female	15-34 yrs	Family/Friend	Retreated	Smear- Pulm	Positif	yes	Assessed	none to minimal	No interruption	Damaged/Destroyed	Lost to follow up	Poor outcome
17	1510804	AB	4	2016	Sud	Same	Male	35-54 yrs	Family/Friend	New	Smear+ Pulm	Negatif		Not assessed				Cured	Treat success
22	2454924	AM	4	2016	Sud	Same	Male	15-34 yrs	Family/Friend	New	Smear+ Pulm	Negatif		Not assessed				Cured	Treat success
41	1274940	BE	6	2016	Sud	Same	Female	15-34 yrs	Family/Friend	New	Smear+ Pulm	Unknown		Assessed	none to minimal	>=1 week	Intact	Lost to follow up	Poor outcome
61	2082574	AT	9	2016	Sud	Same	Female	15-34 yrs	Family/Friend	New	Smear+ Pulm	Unknown		Assessed	none to minimal	< 1 week	Intact	Completed treatment	Treat success
32	1023056	K	5	2016	Sud	Diff't	Female	15-34 yrs	Family/Friend	New	Smear+ Pulm	Negatif		Assessed	none to minimal	< 1 week	Intact	Cured	Treat success
16	2442018	BC	9	2016	Sud	Same	Female	15-34 yrs	Family/Friend	New	Smear+ Pulm	Negatif		Assessed	none to minimal	>=1 week	Intact	Cured	Treat success
5	2337104	AZ	8	2016	Sud	Same	Female	15-34 yrs	Family/Friend	New	Smear- Pulm	Positif	yes	Not assessed				Completed treatment	Treat success
13	1292533	C	5	2016	Sud	Same	Male	0-14 yrs	Family/Friend	New	Extrapulm TB	Negatif		Not assessed				Lost to follow up	Poor outcome
22	1262772	AM	9	2016	Sud	Same	Male	15-34 yrs	Family/Friend	New	Smear+ Pulm	Negatif		Not assessed				Cured	Treat success
3	1150985	BM	6	2016	Sud	Same	Male	35-54 yrs	Family/Friend	New	Smear+ Pulm	Negatif		Not assessed				Cured	Treat success
18	2441526	D	8	2016	Sud	Same	Male	35-54 yrs	Health agent/Other	New	Smear+ Pulm	Unknown		Not assessed				Completed treatment	Treat success
16	1944736	BC	5	2016	Sud	Same	Male	35-54 yrs	Family/Friend	New	Smear+ Pulm	Negatif		Assessed	none to minimal	>=1 week	Intact	Cured	Treat success
55	1882253	AJ	5	2016	Sud	Same	Male	35-54 yrs	Family/Friend	New	Smear+ Pulm	Unknown		Assessed	none to minimal	No interruption	Intact	Cured	Treat success
37	1692745	BD	4	2016	Sud	Same	Male	15-34 yrs	Family/Friend	New	Smear+ Pulm	Negatif		Assessed	none to minimal	< 1 week	Intact	Cured	Treat success
3	1929239	BM	6	2016	Sud	Same	Female	15-34 yrs	Family/Friend	New	Smear+ Pulm	Negatif		Not assessed				Completed treatment	Treat success
6	1926138	AF	7	2016	Sud	Same	Female	35-54 yrs	Family/Friend	New	Extrapulm TB	Negatif		Not assessed				Died	Poor outcome
6	2084088	AF	4	2016	Sud	Same	Female	35-54 yrs	Family/Friend	New	Extrapulm TB	Negatif		Not assessed				Completed treatment	Treat success
41	2470077	BE	6	2016	Sud	Same	Male	55+ yrs	Family/Friend	New	Smear+ Pulm	Unknown		Assessed	none to minimal	>=1 week	Intact	Cured	Treat success
5	2480718	AZ	7	2016	Sud	Same	Male	15-34 yrs	Family/Friend	New	Extrapulm TB	Negatif		Not assessed				Completed treatment	Treat success
6	1620648	AF	6	2016	Sud	Same	Male	15-34 yrs	Family/Friend	New	Smear+ Pulm	Negatif		Not assessed				Not evaluated	Poor outcome
35	2285064	BJ	6	2016	Sud	Same	Male	15-34 yrs	Health agent/Other	New	Smear+ Pulm	Negatif		Assessed	none to minimal	No interruption	Intact	Cured	Treat success
37	1825817	BD	8	2016	Sud	Same	Male	35-54 yrs	Family/Friend	New	Smear+ Pulm	Unknown		Assessed	none to minimal	< 1 week	Intact	Lost to follow up	Poor outcome
3	1973060	BM	5	2016	Sud	Same	Male	15-34 yrs	Family/Friend	New	Extrapulm TB	Negatif		Not assessed				Died	Poor outcome
52	2092696	L	6	2016	Sud	Same	Female	35-54 yrs	Family/Friend	New	Smear+ Pulm	Negatif		Not assessed				Cured	Treat success
28	1680526	U	7	2016	Sud	Same	Female	15-34 yrs	Family/Friend	New	Smear+ Pulm	Positif	no	Assessed	none to minimal	No interruption	Intact	Cured	Treat success
3	1455965	BM	5	2016	Sud	Same	Male	35-54 yrs	Family/Friend	New	Smear+ Pulm	Negatif		Not assessed				Cured	Treat success
48	2340911	BK	8	2016	Sud	Same	Male	15-34 yrs	Family/Friend	New	Smear+ Pulm	Negatif		Not assessed				Cured	Treat success
49	1806021	BN	6	2016	Sud	Same	Male	15-34 yrs	Family/Friend	New	Smear+ Pulm	Negatif		Assessed	none to minimal	< 1 week	Intact	Cured	Treat success
20	2150296	AC	9	2016	Sud	Same	Male	35-54 yrs	Family/Friend	New	Smear+ Pulm	Negatif		Assessed	none to minimal	No interruption	Intact	Cured	Treat success
4	2332470	AU	7	2016	Sud	Same	Male	35-54 yrs	Family/Friend	New	Smear+ Pulm	Negatif		Assessed	none to minimal	>=1 week	Intact	Completed treatment	Treat success
40	1375300	AY	7	2016	Sud	Same	Male	15-34 yrs	Family/Friend	New	Smear+ Pulm	Negatif		Not assessed				Lost to follow up	Poor outcome
37	1194500	BD	8	2016	Sud	Same	Female	15-34 yrs	Family/Friend	New	Smear+ Pulm	Negatif		Assessed	none to minimal	< 1 week	Intact	Completed treatment	Treat success
3	2329613	BM	9	2016	Sud	Same	Male	35-54 yrs	Family/Friend	New	Smear+ Pulm	Negatif		Not assessed				Cured	Treat success
22	2122562	AM	8	2016	Sud	Same	Female	15-34 yrs	Family/Friend	New	Smear+ Pulm	Negatif		Not assessed				Cured	Treat success
4	2109722	AU	6	2016	Sud	Same	Female	15-34 yrs	Family/Friend	New	Smear+ Pulm	Negatif		Assessed	none to minimal	>=1 week	Intact	Cured	Treat success
4	1483014	AU	6	2016	Sud	Same	Male	15-34 yrs	Family/Friend	New	Smear+ Pulm	Positif	no	Assessed	none to minimal	>=1 week	Intact	Lost to follow up	Poor outcome
6	2325015	AF	5	2016	Sud	Same	Female	55+ yrs	Family/Friend	New	Smear+ Pulm	Negatif		Not assessed				Cured	Treat success
18	1930974	D	8	2016	Sud	Same	Male	15-34 yrs	Family/Friend	New	Smear+ Pulm	Negatif		Not assessed				Lost to follow up	Poor outcome
16	2112675	BC	4	2016	Sud	Same	Female	15-34 yrs	Family/Friend	New	Smear+ Pulm	Negatif		Assessed	none to minimal	>=1 week	Intact	Cured	Treat success
18	2436891	D	9	2016	Sud	Same	Male	15-34 yrs	Family/Friend	New	Smear+ Pulm	Negatif		Not assessed				Cured	Treat success
17	2062703	AB	5	2016	Sud	Same	Female	15-34 yrs	Family/Friend	New	Smear+ Pulm	Negatif		Not assessed				Cured	Treat success
16	2118985	BC	7	2016	Sud	Same	Male	15-34 yrs	Family/Friend	New	Smear+ Pulm	Negatif		Assessed	none to minimal	>=1 week	Intact	Cured	Treat success
17	2352765	AB	4	2016	Sud	Same	Male	35-54 yrs	Family/Friend	New	Smear+ Pulm	Negatif		Not assessed				Cured	Treat success
6	1086719	AF	5	2016	Sud	Same	Female	15-34 yrs	Family/Friend	New	Smear+ Pulm	Negatif		Not assessed				Died	Poor outcome
3	1751303	BM	6	2016	Sud	Same	Female	15-34 yrs	Family/Friend	New	Smear+ Pulm	Negatif		Not assessed				Died	Poor outcome
6	1167648	AF	5	2016	Sud	Same	Male	0-14 yrs	Family/Friend	New	Smear+ Pulm	Negatif		Not assessed				Cured	Treat success
4	2135500	AU	4	2016	Sud	Same	Female	0-14 yrs	Family/Friend	New	Extrapulm TB	Negatif		Assessed	none to minimal	>=1 week	Intact	Completed treatment	Treat success
5	2207691	AZ	6	2016	Sud	Same	Male	15-34 yrs	Family/Friend	New	Smear+ Pulm	Negatif		Not assessed				Cured	Treat success
18	1095305	D	8	2016	Sud	Same	Female	35-54 yrs	Health agent/Other	New	Smear+ Pulm	Negatif		Not assessed				Cured	Treat success
6	1902747	AF	9	2016	Sud	Same	Female	15-34 yrs	Family/Friend	New	Smear+ Pulm	Negatif		Not assessed				Cured	Treat success
3	2129441	BM	8	2016	Sud	Same	Female	15-34 yrs	Family/Friend	New	Extrapulm TB	Negatif		Not assessed				Completed treatment	Treat success
3	2129691	BM	5	2016	Sud	Same	Male	35-54 yrs	Family/Friend	New	Smear+ Pulm	Negatif		Not assessed				Cured	Treat success
6	2155521	AF	6	2016	Sud	Same	Male	55+ yrs	Family/Friend	New	Smear+ Pulm	Negatif		Not assessed				Cured	Treat success
25	1109496	AE	4	2016	Sud	Same	Female	35-54 yrs	Family/Friend	Retreated	Extrapulm TB	Negatif		Not assessed				Completed treatment	Treat success
5	2130731	AZ	4	2016	Sud	Same	Male	35-54 yrs	Family/Friend	New	Smear- Pulm	Negatif		Not assessed				Completed treatment	Treat success
34	1939608	V	6	2016	Sud	Same	Male	15-34 yrs	Family/Friend	Retreated	Smear+ Pulm	Negatif		Assessed	none to minimal	< 1 week	Intact	Cured	Treat success
18	1533614	D	9	2016	Sud	Same	Male	15-34 yrs	Family/Friend	New	Smear+ Pulm	Negatif		Not assessed				Cured	Treat success
5	1766549	AZ	7	2016	Sud	Same	Female	55+ yrs	Family/Friend	New	Extrapulm TB	Negatif		Not assessed				Completed treatment	Treat success
18	2022096	D	9	2016	Sud	Same	Male	15-34 yrs	Family/Friend	New	Smear+ Pulm	Negatif		Not assessed				Cured	Treat success
4	2302539	AU	5	2016	Sud	Same	Male	0-14 yrs	Family/Friend	New	Smear- Pulm	Positif	yes	Assessed	none to minimal	>=1 week	Intact	Completed treatment	Treat success
46	1838994	AS	5	2016	Sud	Same	Female	35-54 yrs	Family/Friend	New	Smear- Pulm	Unknown		Not assessed				Died	Poor outcome
47	2300194	BF	7	2016	Sud	Same	Female	55+ yrs	Family/Friend	New	Smear+ Pulm	Unknown		Assessed	none to minimal	< 1 week	Intact	Cured	Treat success
13	1885876	C	6	2016	Sud	Same	Female	15-34 yrs	Family/Friend	New	Smear+ Pulm	Negatif		Not assessed				Cured	Treat success
22	2137543	AM	5	2016	Sud	Same	Female	35-54 yrs	Family/Friend	New	Smear- Pulm	Negatif		Not assessed				Died	Poor outcome
41	1839800	BE	7	2016	Sud	Same	Female	15-34 yrs	Family/Friend	New	Smear+ Pulm	Negatif		Assessed	none to minimal	>=1 week	Intact	Died	Poor outcome
46	2222916	AS	8	2016	Sud	Same	Female	15-34 yrs	Family/Friend	New	Smear+ Pulm	Unknown		Not assessed				Cured	Treat success
53	2316218	O	9	2016	Sud	Same	Male	15-34 yrs	Family/Friend	New	Smear+ Pulm	Negatif		Assessed	none to minimal	< 1 week	Intact	Not evaluated	Poor outcome
28	2364577	U	6	2016	Sud	Same	Female	15-34 yrs	Family/Friend	New	Smear+ Pulm	Negatif		Assessed	none to minimal	No interruption	Intact	Cured	Treat success
3	1763635	BM	6	2016	Sud	Same	Male	35-54 yrs	Family/Friend	New	Smear+ Pulm	Positif	yes	Not assessed				Lost to follow up	Poor outcome
20	2150740	AC	5	2016	Sud	Same	Male	15-34 yrs	Family/Friend	New	Smear+ Pulm	Negatif		Assessed	none to minimal	No interruption	Intact	Cured	Treat success
13	1361274	C	5	2016	Sud	Same	Male	55+ yrs	Family/Friend	New	Smear+ Pulm	Negatif		Not assessed				Cured	Treat success
43	1173744	N	5	2016	Sud	Diff't	Male	0-14 yrs	Family/Friend	New	Smear+ Pulm	Negatif		Assessed	none to minimal	< 1 week	Damaged/Destroyed	Cured	Treat success
6	2383335	AF	4	2016	Sud	Same	Male	35-54 yrs	Family/Friend	New	Extrapulm TB	Negatif		Not assessed				Not evaluated	Poor outcome
34	1244041	V	8	2016	Sud	Same	Female	15-34 yrs	Family/Friend	New	Smear+ Pulm	Negatif		Assessed	none to minimal	< 1 week	Intact	Lost to follow up	Poor outcome
3	2049661	BM	4	2016	Sud	Same	Male	15-34 yrs	Family/Friend	New	Smear+ Pulm	Negatif		Not assessed				Cured	Treat success
22	2134125	AM	8	2016	Sud	Same	Female	15-34 yrs	Family/Friend	New	Smear+ Pulm	Negatif		Not assessed				Cured	Treat success
3	2020930	BM	7	2016	Sud	Same	Female	35-54 yrs	Family/Friend	New	Smear+ Pulm	Negatif		Not assessed				Cured	Treat success
57	2161858	B	5	2016	Sud	Same	Male	35-54 yrs	Family/Friend	New	Smear+ Pulm	Negatif		Not assessed				Cured	Treat success
61	1341401	AT	6	2016	Sud	Same	Male	35-54 yrs	Family/Friend	New	Smear+ Pulm	Negatif		Assessed	none to minimal	< 1 week	Intact	Completed treatment	Treat success
5	1631222	AZ	9	2016	Sud	Same	Male	15-34 yrs	Family/Friend	New	Extrapulm TB	Negatif		Not assessed				Completed treatment	Treat success
28	1207216	U	8	2016	Sud	Same	Female	15-34 yrs	Family/Friend	New	Smear+ Pulm	Negatif		Assessed	none to minimal	No interruption	Intact	Completed treatment	Treat success
13	2276198	C	6	2016	Sud	Same	Male	55+ yrs	Family/Friend	Retreated	Smear- Pulm	Negatif		Not assessed				Completed treatment	Treat success
6	1391247	AF	8	2016	Sud	Same	Male	55+ yrs	Family/Friend	New	Smear+ Pulm	Negatif		Not assessed				Died	Poor outcome
16	1225159	BC	7	2016	Sud	Same	Female	15-34 yrs	Family/Friend	New	Smear+ Pulm	Negatif		Assessed	none to minimal	>=1 week	Intact	Cured	Treat success
64	1302772	AD	8	2016	Sud	Same	Male	35-54 yrs	Family/Friend	New	Smear+ Pulm	Negatif		Assessed	none to minimal	< 1 week	Intact	Cured	Treat success
3	1293357	BM	7	2016	Sud	Same	Female	15-34 yrs	Family/Friend	Retreated	Smear+ Pulm	Negatif		Not assessed				Cured	Treat success
18	2299244	D	6	2016	Sud	Same	Female	15-34 yrs	Family/Friend	New	Smear+ Pulm	Negatif		Not assessed				Cured	Treat success
5	1905969	AZ	5	2016	Sud	Same	Female	15-34 yrs	Family/Friend	New	Smear+ Pulm	Negatif		Not assessed				Cured	Treat success
4	1572041	AU	9	2016	Sud	Same	Male	15-34 yrs	Family/Friend	Retreated	Smear+ Pulm	Negatif		Assessed	none to minimal	>=1 week	Intact	Cured	Treat success
63	2294238	Q	5	2016	Sud	Diff't	Male	35-54 yrs	Family/Friend	New	Smear+ Pulm	Negatif		Not assessed				Cured	Treat success
5	1867964	AZ	9	2016	Sud	Same	Male	15-34 yrs	Family/Friend	New	Extrapulm TB	Negatif		Not assessed				Completed treatment	Treat success
3	1210357	BM	7	2016	Sud	Same	Male	35-54 yrs	Family/Friend	New	Smear+ Pulm	Negatif		Not assessed				Cured	Treat success
5	1981343	AZ	7	2016	Sud	Same	Female	35-54 yrs	Family/Friend	New	Extrapulm TB	Negatif		Not assessed				Completed treatment	Treat success
3	2418406	BM	6	2016	Sud	Same	Male	0-14 yrs	Family/Friend	New	Smear- Pulm	Negatif		Not assessed				Completed treatment	Treat success
20	1150490	AC	9	2016	Sud	Same	Female	15-34 yrs	Family/Friend	New	Smear+ Pulm	Negatif		Assessed	none to minimal	No interruption	Intact	Cured	Treat success
35	2320036	BJ	6	2016	Sud	Same	Male	15-34 yrs	Health agent/Other	New	Smear- Pulm	Negatif		Assessed	none to minimal	No interruption	Intact	Completed treatment	Treat success
4	1526168	AU	9	2016	Sud	Same	Female	35-54 yrs	Family/Friend	New	Smear+ Pulm	Positif	yes	Assessed	none to minimal	>=1 week	Intact	Died	Poor outcome
3	1152256	BM	8	2016	Sud	Same	Female	35-54 yrs	Family/Friend	New	Smear+ Pulm	Positif	yes	Not assessed				Cured	Treat success
4	1320188	AU	8	2016	Sud	Same	Male	15-34 yrs	Family/Friend	New	Smear+ Pulm	Negatif		Assessed	none to minimal	>=1 week	Intact	Cured	Treat success
5	1608249	AZ	9	2016	Sud	Same	Male	55+ yrs	Family/Friend	New	Smear- Pulm	Negatif		Not assessed				Completed treatment	Treat success
5	1244136	AZ	9	2016	Sud	Same	Male	15-34 yrs	Family/Friend	New	Smear+ Pulm	Negatif		Not assessed				Cured	Treat success
4	2319735	AU	5	2016	Sud	Same	Female	15-34 yrs	Family/Friend	New	Smear+ Pulm	Positif		Assessed	none to minimal	>=1 week	Intact	Lost to follow up	Poor outcome
4	2410025	AU	9	2016	Sud	Same	Male	15-34 yrs	Family/Friend	Retreated	Smear+ Pulm	Negatif		Assessed	none to minimal	>=1 week	Intact	Lost to follow up	Poor outcome
16	1253940	BC	7	2016	Sud	Same	Male	15-34 yrs	Family/Friend	New	Smear+ Pulm	Unknown		Assessed	none to minimal	>=1 week	Intact	Cured	Treat success
3	2257812	BM	5	2016	Sud	Same	Female	15-34 yrs	Family/Friend	New	Smear+ Pulm	Negatif		Not assessed				Cured	Treat success
18	1286119	D	6	2016	Sud	Same	Female	15-34 yrs	Family/Friend	New	Smear+ Pulm	Negatif		Not assessed				Cured	Treat success
5	1414325	AZ	5	2016	Sud	Same	Male	15-34 yrs	Family/Friend	New	Smear- Pulm	Negatif		Not assessed				Completed treatment	Treat success
4	2494139	AU	8	2016	Sud	Same	Female	55+ yrs	Family/Friend	New	Smear+ Pulm	Negatif		Assessed	none to minimal	>=1 week	Intact	Not evaluated	Poor outcome
50	1794618	BO	9	2016	Sud	Same	Female	15-34 yrs	Family/Friend	New	Smear+ Pulm	Unknown		Not assessed				Cured	Treat success
5	2109775	AZ	4	2016	Sud	Same	Male	55+ yrs	Family/Friend	New	Smear- Pulm	Negatif		Not assessed				Completed treatment	Treat success
18	2194168	D	8	2016	Sud	Same	Female	15-34 yrs	Family/Friend	New	Smear+ Pulm	Negatif		Not assessed				Cured	Treat success
5	2175191	AZ	9	2016	Sud	Same	Female	15-34 yrs	Family/Friend	New	Extrapulm TB	Negatif		Not assessed				Completed treatment	Treat success
13	2094753	C	7	2016	Sud	Same	Male	35-54 yrs	Health agent/Other	New	Extrapulm TB	Positif	yes	Not assessed				Completed treatment	Treat success
37	2243321	BD	6	2016	Sud	Same	Male	35-54 yrs	Family/Friend	New	Smear+ Pulm	Unknown		Assessed	none to minimal	< 1 week	Intact	Cured	Treat success
18	1930708	D	9	2016	Sud	Same	Female	15-34 yrs	Family/Friend	New	Smear+ Pulm	Unknown		Not assessed				Cured	Treat success
55	2015363	AJ	9	2016	Sud	Same	Male	35-54 yrs	Family/Friend	New	Smear+ Pulm	Negatif		Assessed	none to minimal	No interruption	Intact	Cured	Treat success
5	2466614	AZ	4	2016	Sud	Same	Male	15-34 yrs	Family/Friend	New	Smear+ Pulm	Negatif		Not assessed				Cured	Treat success
32	2142726	K	4	2016	Sud	Diff't	Female	35-54 yrs	Family/Friend	New	Smear+ Pulm	Negatif		Assessed	none to minimal	< 1 week	Intact	Cured	Treat success
4	2210435	AU	9	2016	Sud	Same	Male	0-14 yrs	Family/Friend	New	Smear- Pulm	Negatif		Assessed	none to minimal	>=1 week	Intact	Completed treatment	Treat success
22	1713129	AM	4	2016	Sud	Same	Male	35-54 yrs	Family/Friend	New	Smear- Pulm	Negatif		Not assessed				Completed treatment	Treat success
18	2497961	D	6	2016	Sud	Same	Male	15-34 yrs	Family/Friend	New	Smear+ Pulm	Negatif		Not assessed				Cured	Treat success
5	1307781	AZ	6	2016	Sud	Same	Male	0-14 yrs	Family/Friend	New	Extrapulm TB	Negatif		Not assessed				Completed treatment	Treat success
3	1851903	BM	8	2016	Sud	Same	Female	35-54 yrs	Family/Friend	New	Extrapulm TB	Negatif		Not assessed				Died	Poor outcome
3	1823952	BM	6	2016	Sud	Same	Male	55+ yrs	Family/Friend	New	Smear+ Pulm	Negatif		Not assessed				Cured	Treat success
35	1059676	BJ	7	2016	Sud	Same	Male	15-34 yrs	Health agent/Other	New	Smear+ Pulm	Negatif		Assessed	none to minimal	No interruption	Intact	Cured	Treat success
52	1717179	L	8	2016	Sud	Same	Male	15-34 yrs	Family/Friend	New	Smear+ Pulm	Negatif		Not assessed				Cured	Treat success
6	2325345	AF	5	2016	Sud	Same	Female	15-34 yrs	Family/Friend	New	Smear+ Pulm	Negatif		Not assessed				Cured	Treat success
48	1243525	BK	8	2016	Sud	Same	Female	35-54 yrs	Health agent/Other	New	Extrapulm TB	Unknown		Not assessed				Completed treatment	Treat success
19	2132751	BI	5	2016	Sud	Same	Male	35-54 yrs	Family/Friend	New	Smear+ Pulm	Negatif		Assessed	none to minimal	No interruption	Damaged/Destroyed	Cured	Treat success
13	1202399	C	7	2016	Sud	Same	Male	15-34 yrs	Health agent/Other	New	Smear+ Pulm	Negatif		Not assessed				Cured	Treat success
4	2221747	AU	5	2016	Sud	Same	Male	15-34 yrs	Family/Friend	New	Smear- Pulm	Negatif		Assessed	none to minimal	>=1 week	Intact	Completed treatment	Treat success
22	1943524	AM	9	2016	Sud	Same	Female	35-54 yrs	Family/Friend	New	Smear+ Pulm	Unknown		Not assessed				Cured	Treat success
19	2464864	BI	6	2016	Sud	Same	Male	35-54 yrs	Family/Friend	New	Smear+ Pulm	Unknown		Assessed	none to minimal	No interruption	Damaged/Destroyed	Cured	Treat success
6	2227906	AF	4	2016	Sud	Same	Male	35-54 yrs	Family/Friend	New	Smear+ Pulm	Negatif		Not assessed				Died	Poor outcome
49	1126740	BN	8	2016	Sud	Same	Female	15-34 yrs	Family/Friend	New	Smear+ Pulm	Unknown		Assessed	none to minimal	< 1 week	Intact	Cured	Treat success
25	1765581	AE	9	2016	Sud	Same	Male	35-54 yrs	Family/Friend	New	Extrapulm TB	Positif	no	Not assessed				Completed treatment	Treat success
6	2099362	AF	5	2016	Sud	Same	Female	15-34 yrs	Family/Friend	New	Smear+ Pulm	Negatif		Not assessed				Cured	Treat success
16	1438745	BC	4	2016	Sud	Same	Male	0-14 yrs	Family/Friend	New	Smear+ Pulm	Negatif		Assessed	none to minimal	>=1 week	Intact	Cured	Treat success
16	1742072	BC	4	2016	Sud	Same	Female	15-34 yrs	Family/Friend	New	Smear+ Pulm	Negatif		Assessed	none to minimal	>=1 week	Intact	Cured	Treat success
4	2461809	AU	8	2016	Sud	Same	Male	15-34 yrs	Family/Friend	New	Smear+ Pulm	Negatif		Assessed	none to minimal	>=1 week	Intact	Cured	Treat success
6	1844607	AF	5	2016	Sud	Same	Female	35-54 yrs	Family/Friend	New	Smear+ Pulm	Positif	yes	Not assessed				Lost to follow up	Poor outcome
4	1607475	AU	8	2016	Sud	Same	Female	15-34 yrs	Family/Friend	New	Smear+ Pulm	Negatif		Assessed	none to minimal	>=1 week	Intact	Cured	Treat success
40	1071266	AY	4	2016	Sud	Same	Male	55+ yrs	Family/Friend	New	Smear+ Pulm	Negatif		Not assessed				Cured	Treat success
49	1562522	BN	8	2016	Sud	Same	Female	15-34 yrs	Family/Friend	New	Smear+ Pulm	Negatif		Assessed	none to minimal	< 1 week	Intact	Cured	Treat success
6	1093946	AF	5	2016	Sud	Same	Male	55+ yrs	Family/Friend	New	Extrapulm TB	Negatif		Not assessed				Completed treatment	Treat success
4	1672774	AU	4	2016	Sud	Same	Male	35-54 yrs	Family/Friend	New	Smear+ Pulm	Negatif		Assessed	none to minimal	>=1 week	Intact	Cured	Treat success
3	1803568	BM	7	2016	Sud	Same	Male	35-54 yrs	Family/Friend	New	Smear+ Pulm	Positif	no	Not assessed				Died	Poor outcome
3	2276030	BM	7	2016	Sud	Same	Female	15-34 yrs	Family/Friend	New	Smear+ Pulm	Negatif		Not assessed				Cured	Treat success
3	1981686	BM	9	2016	Sud	Same	Female	15-34 yrs	Family/Friend	New	Smear+ Pulm	Negatif		Not assessed				Cured	Treat success
4	2380003	AU	7	2016	Sud	Same	Female	15-34 yrs	Family/Friend	Retreated	Smear+ Pulm	Positif	yes	Assessed	none to minimal	>=1 week	Intact	Completed treatment	Treat success
50	1976509	BO	9	2016	Sud	Same	Female	15-34 yrs	Family/Friend	New	Smear+ Pulm	Unknown		Not assessed				Cured	Treat success
3	2289295	BM	4	2016	Sud	Same	Male	15-34 yrs	Family/Friend	New	Smear+ Pulm	Negatif		Not assessed				Cured	Treat success
4	1972092	AU	7	2016	Sud	Same	Male	15-34 yrs	Family/Friend	New	Smear+ Pulm	Negatif		Assessed	none to minimal	>=1 week	Intact	Treatment failed	Poor outcome
19	1690623	BI	4	2016	Sud	Same	Male	15-34 yrs	Family/Friend	New	Smear+ Pulm	Positif	yes	Assessed	none to minimal	No interruption	Damaged/Destroyed	Lost to follow up	Poor outcome
37	1944897	BD	5	2016	Sud	Same	Male	15-34 yrs	Family/Friend	Retreated	Smear+ Pulm	Unknown		Assessed	none to minimal	< 1 week	Intact	Cured	Treat success
4	2316732	AU	6	2016	Sud	Same	Female	35-54 yrs	Family/Friend	New	Smear- Pulm	Positif	yes	Assessed	none to minimal	>=1 week	Intact	Died	Poor outcome
6	1157314	AF	6	2016	Sud	Same	Male	15-34 yrs	Family/Friend	New	Smear+ Pulm	Negatif		Not assessed				Lost to follow up	Poor outcome
62	1688022	BB	7	2016	Sud	Same	Male	55+ yrs	Family/Friend	New	Smear- Pulm	Negatif		Assessed	none to minimal	< 1 week	Damaged/Destroyed	Died	Poor outcome
28	1959468	U	6	2016	Sud	Same	Male	15-34 yrs	Family/Friend	New	Smear+ Pulm	Negatif		Assessed	none to minimal	No interruption	Intact	Cured	Treat success
3	1955497	BM	7	2016	Sud	Same	Female	15-34 yrs	Family/Friend	New	Smear+ Pulm	Negatif		Not assessed				Cured	Treat success
3	1952490	BM	4	2016	Sud	Same	Female	15-34 yrs	Family/Friend	New	Smear+ Pulm	Unknown		Not assessed				Cured	Treat success
4	2248515	AU	6	2016	Sud	Same	Male	15-34 yrs	Family/Friend	New	Smear- Pulm	Positif	yes	Assessed	none to minimal	>=1 week	Intact	Completed treatment	Treat success
3	2004050	BM	4	2016	Sud	Same	Male	15-34 yrs	Family/Friend	New	Extrapulm TB	Negatif		Not assessed				Completed treatment	Treat success
4	1273754	AU	8	2016	Sud	Same	Male	15-34 yrs	Family/Friend	New	Extrapulm TB	Negatif		Assessed	none to minimal	>=1 week	Intact	Lost to follow up	Poor outcome
41	1821868	BE	6	2016	Sud	Same	Male	55+ yrs	Family/Friend	New	Smear+ Pulm	Unknown		Assessed	none to minimal	>=1 week	Intact	Lost to follow up	Poor outcome
16	1435973	BC	7	2016	Sud	Same	Female	15-34 yrs	Family/Friend	New	Smear+ Pulm	Negatif		Assessed	none to minimal	>=1 week	Intact	Cured	Treat success
19	1595160	BI	8	2016	Sud	Same	Male	15-34 yrs	Family/Friend	New	Smear+ Pulm	Negatif		Assessed	none to minimal	No interruption	Damaged/Destroyed	Cured	Treat success
6	1632343	AF	9	2016	Sud	Same	Female	15-34 yrs	Family/Friend	New	Extrapulm TB	Negatif		Not assessed				Completed treatment	Treat success
28	1506915	U	4	2016	Sud	Same	Female	15-34 yrs	Family/Friend	New	Smear+ Pulm	Negatif		Assessed	none to minimal	No interruption	Intact	Cured	Treat success
3	2210543	BM	9	2016	Sud	Same	Male	35-54 yrs	Family/Friend	Retreated	Smear+ Pulm	Positif	yes	Not assessed				Cured	Treat success
13	1064022	C	5	2016	Sud	Same	Female	15-34 yrs	Family/Friend	New	Smear+ Pulm	Negatif		Not assessed				Cured	Treat success
5	1703075	AZ	5	2016	Sud	Same	Female	15-34 yrs	Family/Friend	New	Smear+ Pulm	Negatif		Not assessed				Cured	Treat success
4	1549017	AU	4	2016	Sud	Same	Female	35-54 yrs	Family/Friend	New	Smear+ Pulm	Positif	yes	Assessed	none to minimal	>=1 week	Intact	Cured	Treat success
3	1930659	BM	9	2016	Sud	Same	Female	15-34 yrs	Family/Friend	New	Smear+ Pulm	Negatif		Not assessed				Cured	Treat success
3	1767265	BM	6	2016	Sud	Same	Male	15-34 yrs	Family/Friend	New	Smear- Pulm	Negatif		Not assessed				Completed treatment	Treat success
46	1096413	AS	6	2016	Sud	Same	Male	15-34 yrs	Family/Friend	New	Smear+ Pulm	Unknown		Not assessed				Completed treatment	Treat success
6	1585785	AF	4	2016	Sud	Same	Male	15-34 yrs	Family/Friend	New	Smear+ Pulm	Negatif		Not assessed				Not evaluated	Poor outcome
34	1900862	V	9	2016	Sud	Same	Female	15-34 yrs	Family/Friend	New	Smear+ Pulm	Negatif		Assessed	none to minimal	< 1 week	Intact	Cured	Treat success
4	1908605	AU	4	2016	Sud	Same	Male	15-34 yrs	Family/Friend	New	Extrapulm TB	Negatif		Assessed	none to minimal	>=1 week	Intact	Completed treatment	Treat success
3	2430910	BM	8	2016	Sud	Same	Female	0-14 yrs	Family/Friend	New	Extrapulm TB	Negatif		Not assessed				Completed treatment	Treat success
3	1908822	BM	9	2016	Sud	Same	Male	35-54 yrs	Family/Friend	New	Smear+ Pulm	Positif	no	Not assessed				Lost to follow up	Poor outcome
16	1300964	BC	4	2016	Sud	Same	Female	15-34 yrs	Family/Friend	New	Smear+ Pulm	Negatif		Assessed	none to minimal	>=1 week	Intact	Cured	Treat success
5	1841478	AZ	8	2016	Sud	Same	Female	35-54 yrs	Family/Friend	New	Extrapulm TB	Negatif		Not assessed				Completed treatment	Treat success
4	2328929	AU	8	2016	Sud	Same	Female	35-54 yrs	Family/Friend	New	Extrapulm TB	Negatif		Assessed	none to minimal	>=1 week	Intact	Completed treatment	Treat success
20	1637253	AC	6	2016	Sud	Same	Male	15-34 yrs	Family/Friend	New	Smear+ Pulm	Unknown		Assessed	none to minimal	No interruption	Intact	Cured	Treat success
3	1665024	BM	9	2016	Sud	Same	Male	0-14 yrs	Family/Friend	Retreated	Smear+ Pulm	Negatif		Not assessed				Lost to follow up	Poor outcome
3	2266115	BM	5	2016	Sud	Same	Female	15-34 yrs	Family/Friend	New	Smear+ Pulm	Negatif		Not assessed				Cured	Treat success
13	2239604	C	6	2016	Sud	Same	Female	35-54 yrs	Health agent/Other	New	Smear- Pulm	Positif	yes	Not assessed				Completed treatment	Treat success
38	1114607	BH	8	2016	Sud	Same	Female	15-34 yrs	Family/Friend	New	Smear+ Pulm	Positif	no	Assessed	none to minimal	< 1 week	Intact	Lost to follow up	Poor outcome
13	1975170	C	7	2016	Sud	Same	Male	55+ yrs	Family/Friend	New	Extrapulm TB	Negatif		Not assessed				Completed treatment	Treat success
25	1537004	AE	4	2016	Sud	Same	Male	55+ yrs	Family/Friend	New	Smear+ Pulm	Negatif		Not assessed				Cured	Treat success
5	1910535	AZ	8	2016	Sud	Same	Female	15-34 yrs	Family/Friend	New	Extrapulm TB	Negatif		Not assessed				Completed treatment	Treat success
43	2158813	N	4	2016	Sud	Diff't	Male	35-54 yrs	Family/Friend	New	Smear+ Pulm	Negatif		Assessed	none to minimal	< 1 week	Damaged/Destroyed	Cured	Treat success
5	1064142	AZ	7	2016	Sud	Same	Male	35-54 yrs	Family/Friend	New	Smear- Pulm	Positif	yes	Not assessed				Completed treatment	Treat success
62	1499550	BB	7	2016	Sud	Same	Male	15-34 yrs	Family/Friend	New	Smear+ Pulm	Unknown		Assessed	none to minimal	< 1 week	Damaged/Destroyed	Died	Poor outcome
41	1756800	BE	4	2016	Sud	Same	Male	35-54 yrs	Family/Friend	New	Smear+ Pulm	Unknown		Assessed	none to minimal	>=1 week	Intact	Cured	Treat success
13	1985379	C	4	2016	Sud	Same	Male	55+ yrs	Family/Friend	New	Smear- Pulm	Negatif		Not assessed				Lost to follow up	Poor outcome
5	1936443	AZ	4	2016	Sud	Same	Female	0-14 yrs	Family/Friend	New	Extrapulm TB	Unknown		Not assessed				Completed treatment	Treat success
6	1288346	AF	6	2016	Sud	Same	Male	15-34 yrs	Family/Friend	New	Smear+ Pulm	Negatif		Not assessed				Cured	Treat success
4	1516542	AU	4	2016	Sud	Same	Male	15-34 yrs	Family/Friend	Retreated	Smear+ Pulm	Negatif		Assessed	none to minimal	>=1 week	Intact	Treatment failed	Poor outcome
3	1797927	BM	7	2016	Sud	Same	Male	15-34 yrs	Family/Friend	New	Extrapulm TB	Negatif		Not assessed				Lost to follow up	Poor outcome
6	2298688	AF	7	2016	Sud	Same	Male	15-34 yrs	Family/Friend	New	Smear+ Pulm	Negatif		Not assessed				Cured	Treat success
19	2304797	BI	6	2016	Sud	Same	Female	35-54 yrs	Family/Friend	New	Smear+ Pulm	Negatif		Assessed	none to minimal	No interruption	Damaged/Destroyed	Cured	Treat success
3	2400160	BM	9	2016	Sud	Same	Male	35-54 yrs	Family/Friend	Retreated	Extrapulm TB	Positif	yes	Not assessed				Died	Poor outcome
5	1366328	AZ	9	2016	Sud	Same	Male	35-54 yrs	Family/Friend	New	Extrapulm TB	Negatif		Not assessed				Completed treatment	Treat success
35	1330911	BJ	5	2016	Sud	Same	Male	15-34 yrs	Health agent/Other	New	Smear+ Pulm	Negatif		Assessed	none to minimal	No interruption	Intact	Cured	Treat success
47	1304578	BF	6	2016	Sud	Same	Female	15-34 yrs	Family/Friend	New	Extrapulm TB	Negatif		Assessed	none to minimal	< 1 week	Intact	Completed treatment	Treat success
22	1941926	AM	9	2016	Sud	Same	Male	35-54 yrs	Family/Friend	New	Smear+ Pulm	Unknown		Not assessed				Lost to follow up	Poor outcome
3	1473582	BM	6	2016	Sud	Same	Male	15-34 yrs	Family/Friend	New	Smear+ Pulm	Negatif		Not assessed				Cured	Treat success
6	2208465	AF	8	2016	Sud	Same	Male	15-34 yrs	Family/Friend	New	Smear+ Pulm	Negatif		Not assessed				Cured	Treat success
4	1818763	AU	5	2016	Sud	Same	Female	0-14 yrs	Family/Friend	New	Smear- Pulm	Negatif		Assessed	none to minimal	>=1 week	Intact	Completed treatment	Treat success
25	2444667	AE	4	2016	Sud	Same	Female	15-34 yrs	Family/Friend	New	Smear+ Pulm	Negatif		Not assessed				Cured	Treat success
3	1775330	BM	9	2016	Sud	Same	Female	15-34 yrs	Family/Friend	New	Smear+ Pulm	Negatif		Not assessed				Cured	Treat success
53	1032783	O	8	2016	Sud	Same	Male	15-34 yrs	Family/Friend	New	Smear+ Pulm	Negatif		Assessed	none to minimal	< 1 week	Intact	Completed treatment	Treat success
4	2174314	AU	7	2016	Sud	Same	Male	35-54 yrs	Family/Friend	New	Smear+ Pulm	Positif	yes	Assessed	none to minimal	>=1 week	Intact	Cured	Treat success
19	1752635	BI	4	2016	Sud	Same	Male	35-54 yrs	Family/Friend	New	Smear+ Pulm	Negatif		Assessed	none to minimal	No interruption	Damaged/Destroyed	Lost to follow up	Poor outcome
6	1801875	AF	4	2016	Sud	Same	Male	15-34 yrs	Family/Friend	New	Smear+ Pulm	Negatif		Not assessed				Cured	Treat success
6	2325206	AF	9	2016	Sud	Same	Female	15-34 yrs	Family/Friend	New	Smear+ Pulm	Negatif		Not assessed				Cured	Treat success
16	1800958	BC	5	2016	Sud	Same	Male	35-54 yrs	Family/Friend	New	Smear+ Pulm	Negatif		Assessed	none to minimal	>=1 week	Intact	Cured	Treat success
20	1409916	AC	9	2016	Sud	Same	Male	15-34 yrs	Family/Friend	New	Smear+ Pulm	Negatif		Assessed	none to minimal	No interruption	Intact	Cured	Treat success
3	2220043	BM	7	2016	Sud	Same	Male	15-34 yrs	Family/Friend	New	Smear+ Pulm	Positif	no	Not assessed				Completed treatment	Treat success
43	2173233	N	9	2016	Sud	Diff't	Female	35-54 yrs	Family/Friend	New	Smear+ Pulm	Unknown		Assessed	none to minimal	< 1 week	Damaged/Destroyed	Cured	Treat success
4	1514166	AU	8	2016	Sud	Same	Male	35-54 yrs	Family/Friend	New	Smear+ Pulm	Negatif		Assessed	none to minimal	>=1 week	Intact	Lost to follow up	Poor outcome
20	1516340	AC	4	2016	Sud	Same	Female	35-54 yrs	Family/Friend	New	Smear+ Pulm	Negatif		Assessed	none to minimal	No interruption	Intact	Cured	Treat success
50	2007522	BO	5	2016	Sud	Same	Male	15-34 yrs	Family/Friend	New	Smear+ Pulm	Unknown		Not assessed				Lost to follow up	Poor outcome
16	1503690	BC	9	2016	Sud	Same	Male	15-34 yrs	Family/Friend	New	Smear+ Pulm	Negatif		Assessed	none to minimal	>=1 week	Intact	Cured	Treat success
13	1772321	C	9	2016	Sud	Same	Male	0-14 yrs	Family/Friend	New	Extrapulm TB	Negatif		Not assessed				Completed treatment	Treat success
6	2117512	AF	7	2016	Sud	Same	Female	15-34 yrs	Family/Friend	New	Smear+ Pulm	Negatif		Not assessed				Cured	Treat success
4	1818982	AU	7	2016	Sud	Same	Female	35-54 yrs	Family/Friend	New	Smear+ Pulm	Negatif		Assessed	none to minimal	>=1 week	Intact	Cured	Treat success
4	2130527	AU	7	2016	Sud	Same	Female	15-34 yrs	Family/Friend	Retreated	Smear+ Pulm	Negatif		Assessed	none to minimal	>=1 week	Intact	Cured	Treat success
3	1307280	BM	5	2016	Sud	Same	Female	0-14 yrs	Family/Friend	New	Smear+ Pulm	Positif	yes	Not assessed				Cured	Treat success
4	1154106	AU	4	2016	Sud	Same	Female	35-54 yrs	Family/Friend	New	Smear+ Pulm	Positif	no	Assessed	none to minimal	>=1 week	Intact	Died	Poor outcome
61	1765508	AT	6	2016	Sud	Same	Male	15-34 yrs	Family/Friend	New	Smear+ Pulm	Unknown		Assessed	none to minimal	< 1 week	Intact	Cured	Treat success
49	1875748	BN	6	2016	Sud	Same	Female	15-34 yrs	Family/Friend	New	Smear+ Pulm	Negatif		Assessed	none to minimal	< 1 week	Intact	Cured	Treat success
47	1262001	BF	5	2016	Sud	Same	Male	55+ yrs	Family/Friend	New	Smear+ Pulm	Negatif		Assessed	none to minimal	< 1 week	Intact	Cured	Treat success
18	1890907	D	8	2016	Sud	Same	Female	55+ yrs	Family/Friend	New	Smear+ Pulm	Negatif		Not assessed				Cured	Treat success
5	1141922	AZ	7	2016	Sud	Same	Male	15-34 yrs	Family/Friend	New	Extrapulm TB	Negatif		Not assessed				Completed treatment	Treat success
16	1521485	BC	5	2016	Sud	Same	Male	35-54 yrs	Family/Friend	New	Smear+ Pulm	Negatif		Assessed	none to minimal	>=1 week	Intact	Cured	Treat success
19	1007471	BI	9	2016	Sud	Same	Female	35-54 yrs	Family/Friend	New	Extrapulm TB	Positif	no	Assessed	none to minimal	No interruption	Damaged/Destroyed	Lost to follow up	Poor outcome
38	2142636	BH	8	2016	Sud	Same	Male	55+ yrs	Family/Friend	New	Smear+ Pulm	Negatif		Assessed	none to minimal	< 1 week	Intact	Died	Poor outcome
5	2326824	AZ	5	2016	Sud	Same	Male	55+ yrs	Family/Friend	New	Extrapulm TB	Negatif		Not assessed				Completed treatment	Treat success
19	2078647	BI	6	2016	Sud	Same	Male	15-34 yrs	Family/Friend	New	Smear+ Pulm	Negatif		Assessed	none to minimal	No interruption	Damaged/Destroyed	Cured	Treat success
35	1751761	BJ	5	2016	Sud	Same	Male	15-34 yrs	Health agent/Other	New	Smear+ Pulm	Negatif		Assessed	none to minimal	No interruption	Intact	Cured	Treat success
3	1295566	BM	9	2016	Sud	Same	Female	55+ yrs	Family/Friend	Retreated	Smear+ Pulm	Negatif		Not assessed				Cured	Treat success
18	1211619	D	4	2016	Sud	Same	Male	15-34 yrs	Family/Friend	New	Smear+ Pulm	Negatif		Not assessed				Cured	Treat success
37	1744183	BD	8	2016	Sud	Same	Male	15-34 yrs	Family/Friend	New	Smear+ Pulm	Negatif		Assessed	none to minimal	< 1 week	Intact	Cured	Treat success
4	1917325	AU	5	2016	Sud	Same	Male	35-54 yrs	Family/Friend	New	Extrapulm TB	Negatif		Assessed	none to minimal	>=1 week	Intact	Completed treatment	Treat success
5	1736702	AZ	5	2016	Sud	Same	Female	15-34 yrs	Family/Friend	New	Extrapulm TB	Negatif		Not assessed				Completed treatment	Treat success
6	2095770	AF	8	2016	Sud	Same	Male	55+ yrs	Family/Friend	New	Smear+ Pulm	Negatif		Not assessed				Cured	Treat success
6	1091649	AF	8	2016	Sud	Same	Female	15-34 yrs	Family/Friend	New	Smear+ Pulm	Negatif		Not assessed				Not evaluated	Poor outcome
4	1736363	AU	8	2016	Sud	Same	Male	0-14 yrs	Family/Friend	New	Smear+ Pulm	Positif	no	Assessed	none to minimal	>=1 week	Intact	Died	Poor outcome
43	2150830	N	6	2016	Sud	Diff't	Female	15-34 yrs	Family/Friend	New	Smear+ Pulm	Negatif		Assessed	none to minimal	< 1 week	Damaged/Destroyed	Cured	Treat success
3	1218441	BM	7	2016	Sud	Same	Female	55+ yrs	Family/Friend	New	Smear+ Pulm	Negatif		Not assessed				Completed treatment	Treat success
35	1516678	BJ	7	2016	Sud	Same	Male	15-34 yrs	Health agent/Other	New	Smear+ Pulm	Negatif		Assessed	none to minimal	No interruption	Intact	Cured	Treat success
6	1727865	AF	4	2016	Sud	Same	Male	35-54 yrs	Family/Friend	New	Smear+ Pulm	Negatif		Not assessed				Cured	Treat success
5	1397062	AZ	9	2016	Sud	Same	Male	15-34 yrs	Family/Friend	New	Smear- Pulm	Negatif		Not assessed				Completed treatment	Treat success
3	2412776	BM	7	2016	Sud	Same	Male	55+ yrs	Family/Friend	New	Smear+ Pulm	Negatif		Not assessed				Cured	Treat success
5	2234335	AZ	5	2016	Sud	Same	Male	0-14 yrs	Family/Friend	New	Smear- Pulm	Negatif		Not assessed				Completed treatment	Treat success
4	1655761	AU	5	2016	Sud	Same	Female	15-34 yrs	Family/Friend	New	Smear+ Pulm	Negatif		Assessed	none to minimal	>=1 week	Intact	Cured	Treat success
4	2478319	AU	6	2016	Sud	Same	Female	15-34 yrs	Family/Friend	New	Smear+ Pulm	Positif	yes	Assessed	none to minimal	>=1 week	Intact	Cured	Treat success
3	1742336	BM	5	2016	Sud	Same	Male	15-34 yrs	Family/Friend	New	Smear+ Pulm	Negatif		Not assessed				Cured	Treat success
34	2215929	V	6	2016	Sud	Same	Female	15-34 yrs	Family/Friend	New	Smear+ Pulm	Negatif		Assessed	none to minimal	< 1 week	Intact	Cured	Treat success
16	1922057	BC	6	2016	Sud	Same	Female	15-34 yrs	Family/Friend	New	Smear+ Pulm	Positif	no	Assessed	none to minimal	>=1 week	Intact	Cured	Treat success
6	2466883	AF	9	2016	Sud	Same	Male	15-34 yrs	Family/Friend	New	Smear+ Pulm	Negatif		Not assessed				Cured	Treat success
13	1698067	C	5	2016	Sud	Same	Female	55+ yrs	Family/Friend	Retreated	Smear- Pulm	Negatif		Not assessed				Lost to follow up	Poor outcome
6	1338605	AF	7	2016	Sud	Same	Female	15-34 yrs	Family/Friend	New	Smear+ Pulm	Negatif		Not assessed				Completed treatment	Treat success
17	1036806	AB	9	2016	Sud	Same	Female	15-34 yrs	Family/Friend	New	Smear+ Pulm	Negatif		Not assessed				Died	Poor outcome
43	2112825	N	5	2016	Sud	Diff't	Male	35-54 yrs	Family/Friend	New	Smear+ Pulm	Negatif		Assessed	none to minimal	< 1 week	Damaged/Destroyed	Cured	Treat success
53	1807696	O	9	2016	Sud	Same	Male	0-14 yrs	Family/Friend	New	Extrapulm TB	Negatif		Assessed	none to minimal	< 1 week	Intact	Completed treatment	Treat success
6	1294256	AF	4	2016	Sud	Same	Male	55+ yrs	Family/Friend	New	Smear+ Pulm	Negatif		Not assessed				Cured	Treat success
25	1246545	AE	7	2016	Sud	Diff't	Female	15-34 yrs	Family/Friend	New	Smear+ Pulm	Unknown		Not assessed				Cured	Treat success
47	1688549	BF	7	2016	Sud	Same	Female	15-34 yrs	Family/Friend	New	Smear+ Pulm	Negatif		Assessed	none to minimal	< 1 week	Intact	Cured	Treat success
20	1982319	AC	7	2016	Sud	Same	Male	35-54 yrs	Family/Friend	New	Smear+ Pulm	Negatif		Assessed	none to minimal	No interruption	Intact	Cured	Treat success
55	1693954	AJ	6	2016	Sud	Same	Female	35-54 yrs	Family/Friend	New	Smear+ Pulm	Unknown		Assessed	none to minimal	No interruption	Intact	Cured	Treat success
18	1691670	D	6	2016	Sud	Same	Male	15-34 yrs	Family/Friend	New	Smear+ Pulm	Negatif		Not assessed				Cured	Treat success
32	1609915	K	9	2016	Sud	Diff't	Male	35-54 yrs	Family/Friend	New	Smear+ Pulm	Negatif		Assessed	none to minimal	< 1 week	Intact	Cured	Treat success
47	1370864	BF	6	2016	Sud	Same	Male	35-54 yrs	Family/Friend	New	Smear+ Pulm	Negatif		Assessed	none to minimal	< 1 week	Intact	Cured	Treat success
6	1402081	AF	8	2016	Sud	Same	Female	15-34 yrs	Family/Friend	New	Smear+ Pulm	Negatif		Not assessed				Cured	Treat success
3	1711653	BM	4	2016	Sud	Same	Male	35-54 yrs	Family/Friend	New	Smear+ Pulm	Positif	yes	Not assessed				Lost to follow up	Poor outcome
20	1321613	AC	7	2016	Sud	Same	Male	15-34 yrs	Family/Friend	New	Smear+ Pulm	Negatif		Assessed	none to minimal	No interruption	Intact	Cured	Treat success
5	1605781	AZ	7	2016	Sud	Same	Male	35-54 yrs	Family/Friend	New	Smear+ Pulm	Negatif		Not assessed				Cured	Treat success
5	1792523	AZ	9	2016	Sud	Same	Female	15-34 yrs	Family/Friend	New	Smear+ Pulm	Negatif		Not assessed				Cured	Treat success
34	2190062	V	6	2016	Sud	Same	Male	15-34 yrs	Family/Friend	New	Smear+ Pulm	Negatif		Assessed	none to minimal	< 1 week	Intact	Died	Poor outcome
52	1602112	L	6	2016	Sud	Same	Female	35-54 yrs	Family/Friend	Retreated	Smear+ Pulm	Negatif		Not assessed				Cured	Treat success
6	1658436	AF	6	2016	Sud	Same	Female	15-34 yrs	Family/Friend	New	Smear+ Pulm	Negatif		Not assessed				Cured	Treat success
3	1169122	BM	6	2016	Sud	Same	Male	35-54 yrs	Family/Friend	New	Smear+ Pulm	Negatif		Not assessed				Cured	Treat success
5	1661444	AZ	8	2016	Sud	Same	Female	15-34 yrs	Family/Friend	New	Smear+ Pulm	Negatif		Not assessed				Cured	Treat success
5	2040371	AZ	9	2016	Sud	Same	Female	15-34 yrs	Family/Friend	New	Smear- Pulm	Negatif		Not assessed				Completed treatment	Treat success
4	2353281	AU	8	2016	Sud	Same	Male	55+ yrs	Family/Friend	New	Smear+ Pulm	Positif	yes	Assessed	none to minimal	>=1 week	Intact	Cured	Treat success
5	2021381	AZ	6	2016	Sud	Same	Male	15-34 yrs	Family/Friend	New	Smear- Pulm	Positif	yes	Not assessed				Completed treatment	Treat success
3	2232903	BM	6	2016	Sud	Same	Female	15-34 yrs	Family/Friend	New	Extrapulm TB	Negatif		Not assessed				Completed treatment	Treat success
3	1551060	BM	9	2016	Sud	Same	Male	35-54 yrs	Family/Friend	New	Smear+ Pulm	Negatif		Not assessed				Completed treatment	Treat success
6	1646494	AF	9	2016	Sud	Same	Male	55+ yrs	Family/Friend	New	Smear+ Pulm	Negatif		Not assessed				Cured	Treat success
5	1273072	AZ	7	2016	Sud	Same	Male	15-34 yrs	Family/Friend	New	Smear+ Pulm	Negatif		Not assessed				Cured	Treat success
5	1945420	AZ	8	2016	Sud	Same	Male	15-34 yrs	Family/Friend	New	Smear+ Pulm	Negatif		Not assessed				Cured	Treat success
3	2340629	BM	9	2016	Sud	Same	Male	35-54 yrs	Family/Friend	New	Smear+ Pulm	Negatif		Not assessed				Cured	Treat success
53	1848051	O	7	2016	Sud	Same	Male	35-54 yrs	Family/Friend	New	Smear+ Pulm	Negatif		Assessed	none to minimal	< 1 week	Intact	Cured	Treat success
40	1867908	AY	6	2016	Sud	Same	Male	35-54 yrs	Family/Friend	New	Smear+ Pulm	Negatif		Not assessed				Cured	Treat success
25	1932659	AE	6	2016	Sud	Same	Male	15-34 yrs	Family/Friend	New	Extrapulm TB	Negatif		Not assessed				Completed treatment	Treat success
3	1507573	BM	4	2016	Sud	Same	Male	15-34 yrs	Family/Friend	New	Smear+ Pulm	Negatif		Not assessed				Completed treatment	Treat success
6	2155601	AF	5	2016	Sud	Same	Male	35-54 yrs	Family/Friend	New	Smear+ Pulm	Negatif		Not assessed				Died	Poor outcome
32	2392146	K	5	2016	Sud	Diff't	Male	35-54 yrs	Family/Friend	New	Smear+ Pulm	Negatif		Assessed	none to minimal	< 1 week	Intact	Died	Poor outcome
4	2455176	AU	7	2016	Sud	Same	Female	15-34 yrs	Family/Friend	Retreated	Smear+ Pulm	Negatif		Assessed	none to minimal	>=1 week	Intact	Cured	Treat success
55	1657585	AJ	4	2016	Sud	Same	Female	55+ yrs	Family/Friend	New	Smear+ Pulm	Unknown		Assessed	none to minimal	No interruption	Intact	Cured	Treat success
5	1012404	AZ	7	2016	Sud	Same	Male	15-34 yrs	Family/Friend	New	Smear- Pulm	Negatif		Not assessed				Completed treatment	Treat success
3	1562767	BM	8	2016	Sud	Same	Female	15-34 yrs	Family/Friend	New	Smear+ Pulm	Negatif		Not assessed				Cured	Treat success
6	2033552	AF	8	2016	Sud	Same	Male	55+ yrs	Family/Friend	New	Smear+ Pulm	Negatif		Not assessed				Cured	Treat success
4	2243116	AU	5	2016	Sud	Same	Female	15-34 yrs	Family/Friend	New	Smear+ Pulm	Negatif		Assessed	none to minimal	>=1 week	Intact	Cured	Treat success
3	1602589	BM	5	2016	Sud	Same	Male	15-34 yrs	Family/Friend	New	Smear+ Pulm	Negatif		Not assessed				Cured	Treat success
4	2060888	AU	5	2016	Sud	Same	Female	15-34 yrs	Family/Friend	New	Smear- Pulm	Negatif		Assessed	none to minimal	>=1 week	Intact	Died	Poor outcome
4	2247679	AU	7	2016	Sud	Same	Female	35-54 yrs	Family/Friend	New	Smear+ Pulm	Negatif		Assessed	none to minimal	>=1 week	Intact	Cured	Treat success
4	2438425	AU	9	2016	Sud	Same	Male	15-34 yrs	Family/Friend	Retreated	Smear+ Pulm	Negatif		Assessed	none to minimal	>=1 week	Intact	Cured	Treat success
19	1176262	BI	5	2016	Sud	Same	Female	15-34 yrs	Family/Friend	New	Smear+ Pulm	Negatif		Assessed	none to minimal	No interruption	Damaged/Destroyed	Lost to follow up	Poor outcome
16	1573454	BC	8	2016	Sud	Same	Male	55+ yrs	Family/Friend	New	Smear+ Pulm	Negatif		Assessed	none to minimal	>=1 week	Intact	Cured	Treat success
17	2051066	AB	8	2016	Sud	Same	Male	15-34 yrs	Family/Friend	New	Extrapulm TB	Negatif		Not assessed				Not evaluated	Poor outcome
57	2356542	B	5	2016	Sud	Same	Male	15-34 yrs	Family/Friend	New	Smear+ Pulm	Negatif		Not assessed				Cured	Treat success
3	1831133	BM	7	2016	Sud	Same	Female	35-54 yrs	Family/Friend	New	Smear+ Pulm	Positif	yes	Not assessed				Died	Poor outcome
5	1565799	AZ	4	2016	Sud	Same	Male	35-54 yrs	Family/Friend	New	Smear- Pulm	Positif	yes	Not assessed				Completed treatment	Treat success
6	2474226	AF	6	2016	Sud	Same	Female	0-14 yrs	Family/Friend	New	Extrapulm TB	Negatif		Not assessed				Lost to follow up	Poor outcome
3	1555146	BM	5	2016	Sud	Same	Male	35-54 yrs	Family/Friend	New	Smear+ Pulm	Negatif		Not assessed				Died	Poor outcome
46	1552809	AS	4	2016	Sud	Same	Male	15-34 yrs	Family/Friend	Retreated	Smear+ Pulm	Unknown		Not assessed				Cured	Treat success
17	1065348	AB	7	2016	Sud	Same	Female	15-34 yrs	Family/Friend	Retreated	Extrapulm TB	Negatif		Not assessed				Completed treatment	Treat success
5	1135667	AZ	7	2016	Sud	Same	Male	15-34 yrs	Family/Friend	New	Smear+ Pulm	Negatif		Not assessed				Cured	Treat success
3	2456895	BM	7	2016	Sud	Same	Female	35-54 yrs	Family/Friend	New	Smear+ Pulm	Negatif		Not assessed				Cured	Treat success
18	2493631	D	7	2016	Sud	Same	Male	15-34 yrs	Family/Friend	New	Smear+ Pulm	Negatif		Not assessed				Not evaluated	Poor outcome
4	1557356	AU	9	2016	Sud	Same	Male	0-14 yrs	Family/Friend	New	Smear- Pulm	Negatif		Assessed	none to minimal	>=1 week	Intact	Completed treatment	Treat success
6	1543706	AF	7	2016	Sud	Same	Female	15-34 yrs	Family/Friend	New	Smear+ Pulm	Negatif		Not assessed				Cured	Treat success
6	2289247	AF	6	2016	Sud	Same	Male	55+ yrs	Family/Friend	New	Extrapulm TB	Negatif		Not assessed				Completed treatment	Treat success
57	1540294	B	4	2016	Sud	Same	Female	15-34 yrs	Health agent/Other	New	Smear+ Pulm	Unknown		Not assessed				Died	Poor outcome
4	2236549	AU	8	2016	Sud	Same	Female	15-34 yrs	Family/Friend	New	Smear+ Pulm	Negatif		Assessed	none to minimal	>=1 week	Intact	Cured	Treat success
5	2254221	AZ	7	2016	Sud	Same	Female	15-34 yrs	Family/Friend	New	Smear+ Pulm	Negatif		Not assessed				Cured	Treat success
13	1931543	C	4	2016	Sud	Same	Male	55+ yrs	Health agent/Other	New	Smear- Pulm	Negatif		Not assessed				Completed treatment	Treat success
17	1530024	AB	8	2016	Sud	Same	Female	35-54 yrs	Family/Friend	New	Smear+ Pulm	Negatif		Not assessed				Lost to follow up	Poor outcome
55	1396474	AJ	5	2016	Sud	Same	Male	55+ yrs	Family/Friend	New	Smear+ Pulm	Unknown		Assessed	none to minimal	No interruption	Intact	Cured	Treat success
41	1526347	BE	9	2016	Sud	Same	Male	35-54 yrs	Family/Friend	New	Extrapulm TB	Unknown		Assessed	none to minimal	>=1 week	Intact	Completed treatment	Treat success
4	1659157	AU	9	2016	Sud	Same	Female	15-34 yrs	Family/Friend	New	Smear+ Pulm	Positif	no	Assessed	none to minimal	>=1 week	Intact	Died	Poor outcome
6	1840677	AF	9	2016	Sud	Same	Male	15-34 yrs	Family/Friend	New	Smear+ Pulm	Negatif		Not assessed				Cured	Treat success
3	1330770	BM	8	2016	Sud	Same	Female	15-34 yrs	Family/Friend	New	Smear+ Pulm	Negatif		Not assessed				Cured	Treat success
17	1693943	AB	4	2016	Sud	Same	Female	15-34 yrs	Family/Friend	New	Smear+ Pulm	Negatif		Not assessed				Cured	Treat success
49	1720294	BN	9	2016	Sud	Same	Male	35-54 yrs	Family/Friend	Retreated	Smear+ Pulm	Unknown		Assessed	none to minimal	< 1 week	Intact	Cured	Treat success
13	1523700	C	5	2016	Sud	Same	Female	15-34 yrs	Family/Friend	Retreated	Smear+ Pulm	Positif	no	Not assessed				Died	Poor outcome
3	1754986	BM	9	2016	Sud	Same	Female	35-54 yrs	Family/Friend	New	Smear+ Pulm	Negatif		Not assessed				Died	Poor outcome
19	1239053	BI	4	2016	Sud	Same	Male	15-34 yrs	Family/Friend	New	Smear- Pulm	Negatif		Assessed	none to minimal	No interruption	Damaged/Destroyed	Lost to follow up	Poor outcome
6	1508559	AF	5	2016	Sud	Same	Male	35-54 yrs	Family/Friend	New	Smear+ Pulm	Positif	yes	Not assessed				Cured	Treat success
28	2151803	U	7	2016	Sud	Same	Male	35-54 yrs	Family/Friend	New	Smear+ Pulm	Positif	no	Assessed	none to minimal	No interruption	Intact	Cured	Treat success
16	1635460	BC	7	2016	Sud	Same	Female	15-34 yrs	Family/Friend	New	Smear+ Pulm	Unknown		Assessed	none to minimal	>=1 week	Intact	Cured	Treat success
34	1501411	V	8	2016	Sud	Same	Male	15-34 yrs	Family/Friend	New	Smear+ Pulm	Negatif		Assessed	none to minimal	< 1 week	Intact	Lost to follow up	Poor outcome
6	1756402	AF	7	2016	Sud	Same	Male	35-54 yrs	Family/Friend	New	Smear+ Pulm	Negatif		Not assessed				Cured	Treat success
5	1502253	AZ	7	2016	Sud	Same	Female	15-34 yrs	Family/Friend	New	Extrapulm TB	Negatif		Not assessed				Completed treatment	Treat success
6	1501595	AF	5	2016	Sud	Same	Female	35-54 yrs	Family/Friend	New	Smear+ Pulm	Negatif		Not assessed				Treatment failed	Poor outcome
13	2233299	C	8	2016	Sud	Same	Female	55+ yrs	Family/Friend	New	Smear- Pulm	Negatif		Not assessed				Completed treatment	Treat success
13	2038834	C	7	2016	Sud	Same	Female	15-34 yrs	Family/Friend	New	Extrapulm TB	Negatif		Not assessed				Completed treatment	Treat success
20	1738485	AC	4	2016	Sud	Same	Male	15-34 yrs	Family/Friend	New	Smear+ Pulm	Negatif		Assessed	none to minimal	No interruption	Intact	Cured	Treat success
3	1475453	BM	4	2016	Sud	Same	Male	15-34 yrs	Family/Friend	New	Extrapulm TB	Negatif		Not assessed				Completed treatment	Treat success
62	1527348	BB	6	2016	Sud	Same	Male	15-34 yrs	Family/Friend	Retreated	Smear- Pulm	Negatif		Assessed	none to minimal	< 1 week	Damaged/Destroyed	Lost to follow up	Poor outcome
3	2321549	BM	5	2016	Sud	Same	Male	35-54 yrs	Family/Friend	New	Smear+ Pulm	Negatif		Not assessed				Cured	Treat success
4	2219034	AU	8	2016	Sud	Same	Male	15-34 yrs	Family/Friend	New	Smear+ Pulm	Negatif		Assessed	none to minimal	>=1 week	Intact	Cured	Treat success
4	1460805	AU	6	2016	Sud	Same	Female	35-54 yrs	Family/Friend	New	Smear- Pulm	Positif	no	Assessed	none to minimal	>=1 week	Intact	Died	Poor outcome
4	1576384	AU	9	2016	Sud	Same	Male	15-34 yrs	Family/Friend	Retreated	Smear+ Pulm	Negatif		Assessed	none to minimal	>=1 week	Intact	Cured	Treat success
5	2335207	AZ	5	2016	Sud	Same	Female	15-34 yrs	Family/Friend	Retreated	Smear- Pulm	Negatif		Not assessed				Completed treatment	Treat success
6	1824895	AF	9	2016	Sud	Same	Male	35-54 yrs	Family/Friend	New	Smear+ Pulm	Negatif		Not assessed				Cured	Treat success
25	1700300	AE	6	2016	Sud	Same	Male	55+ yrs	Family/Friend	New	Smear+ Pulm	Positif	no	Not assessed				Completed treatment	Treat success
5	2210523	AZ	8	2016	Sud	Same	Male	55+ yrs	Family/Friend	New	Smear- Pulm	Negatif		Not assessed				Completed treatment	Treat success
4	1636259	AU	5	2016	Sud	Same	Male	35-54 yrs	Family/Friend	New	Smear+ Pulm	Positif	no	Assessed	none to minimal	>=1 week	Intact	Cured	Treat success
17	1978925	AB	6	2016	Sud	Same	Male	15-34 yrs	Family/Friend	New	Smear+ Pulm	Negatif		Not assessed				Cured	Treat success
5	2437440	AZ	8	2016	Sud	Same	Male	15-34 yrs	Family/Friend	New	Smear- Pulm	Negatif		Not assessed				Completed treatment	Treat success
3	2100363	BM	8	2016	Sud	Same	Female	15-34 yrs	Family/Friend	New	Smear+ Pulm	Negatif		Not assessed				Cured	Treat success
4	1928242	AU	6	2016	Sud	Same	Female	55+ yrs	Family/Friend	New	Smear+ Pulm	Negatif		Assessed	none to minimal	>=1 week	Intact	Cured	Treat success
43	1412086	N	6	2016	Sud	Diff't	Female	15-34 yrs	Family/Friend	New	Smear+ Pulm	Negatif		Assessed	none to minimal	< 1 week	Damaged/Destroyed	Cured	Treat success
4	1061765	AU	8	2016	Sud	Same	Male	15-34 yrs	Family/Friend	New	Smear+ Pulm	Negatif		Assessed	none to minimal	>=1 week	Intact	Cured	Treat success
13	2336889	C	4	2016	Sud	Same	Female	35-54 yrs	Family/Friend	New	Smear- Pulm	Positif	yes	Not assessed				Lost to follow up	Poor outcome
6	1951280	AF	8	2016	Sud	Same	Male	15-34 yrs	Family/Friend	New	Extrapulm TB	Negatif		Not assessed				Completed treatment	Treat success
48	1653775	BK	6	2016	Sud	Same	Female	35-54 yrs	Health agent/Other	New	Extrapulm TB	Unknown		Not assessed				Completed treatment	Treat success
52	1391579	L	7	2016	Sud	Same	Male	15-34 yrs	Family/Friend	New	Smear+ Pulm	Negatif		Not assessed				Cured	Treat success
3	1374303	BM	9	2016	Sud	Same	Male	15-34 yrs	Family/Friend	Retreated	Smear+ Pulm	Negatif		Not assessed				Cured	Treat success
17	1941896	AB	9	2016	Sud	Same	Female	55+ yrs	Family/Friend	New	Smear+ Pulm	Negatif		Not assessed				Died	Poor outcome
32	1188368	K	4	2016	Sud	Diff't	Female	35-54 yrs	Family/Friend	New	Smear+ Pulm	Negatif		Assessed	none to minimal	< 1 week	Intact	Cured	Treat success
5	1003958	AZ	4	2016	Sud	Same	Male	55+ yrs	Family/Friend	New	Smear- Pulm	Negatif		Not assessed				Completed treatment	Treat success
5	1166076	AZ	9	2016	Sud	Same	Male	35-54 yrs	Family/Friend	New	Smear- Pulm	Negatif		Not assessed				Completed treatment	Treat success
19	1597013	BI	8	2016	Sud	Same	Female	15-34 yrs	Family/Friend	New	Extrapulm TB	Negatif		Assessed	none to minimal	No interruption	Damaged/Destroyed	Completed treatment	Treat success
3	2251806	BM	9	2016	Sud	Same	Male	55+ yrs	Family/Friend	New	Smear+ Pulm	Negatif		Not assessed				Cured	Treat success
3	1356895	BM	9	2016	Sud	Same	Female	15-34 yrs	Family/Friend	New	Smear+ Pulm	Negatif		Not assessed				Cured	Treat success
3	1351638	BM	7	2016	Sud	Same	Male	15-34 yrs	Family/Friend	New	Smear+ Pulm	Negatif		Not assessed				Cured	Treat success
3	2463508	BM	7	2016	Sud	Same	Male	0-14 yrs	Family/Friend	New	Smear+ Pulm	Negatif		Not assessed				Cured	Treat success
22	1500836	AM	8	2016	Sud	Same	Female	15-34 yrs	Family/Friend	New	Smear+ Pulm	Negatif		Not assessed				Cured	Treat success
40	2483296	AY	9	2016	Sud	Same	Male	55+ yrs	Family/Friend	New	Smear+ Pulm	Negatif		Not assessed				Cured	Treat success
4	1966850	AU	5	2016	Sud	Same	Male	55+ yrs	Family/Friend	New	Smear+ Pulm	Negatif		Assessed	none to minimal	>=1 week	Intact	Cured	Treat success
6	1898417	AF	9	2016	Sud	Same	Female	15-34 yrs	Family/Friend	New	Smear+ Pulm	Positif	yes	Not assessed				Cured	Treat success
4	1859423	AU	6	2016	Sud	Same	Female	35-54 yrs	Family/Friend	Retreated	Smear+ Pulm	Negatif		Assessed	none to minimal	>=1 week	Intact	Cured	Treat success
13	1022297	C	9	2016	Sud	Same	Male	35-54 yrs	Family/Friend	Retreated	Smear- Pulm	Negatif		Not assessed				Completed treatment	Treat success
17	1515735	AB	9	2016	Sud	Same	Male	15-34 yrs	Family/Friend	New	Smear+ Pulm	Negatif		Not assessed				Cured	Treat success
3	2383651	BM	4	2016	Sud	Same	Female	35-54 yrs	Family/Friend	New	Extrapulm TB	Positif	yes	Not assessed				Completed treatment	Treat success
25	2484449	AE	9	2016	Sud	Same	Female	15-34 yrs	Family/Friend	New	Smear+ Pulm	Negatif		Not assessed				Cured	Treat success
19	2228258	BI	8	2016	Sud	Same	Female	15-34 yrs	Family/Friend	New	Smear+ Pulm	Negatif		Assessed	none to minimal	No interruption	Damaged/Destroyed	Cured	Treat success
38	1158487	BH	9	2016	Sud	Same	Male	35-54 yrs	Family/Friend	New	Smear+ Pulm	Negatif		Assessed	none to minimal	< 1 week	Intact	Cured	Treat success
3	2495487	BM	4	2016	Sud	Same	Male	15-34 yrs	Family/Friend	New	Smear+ Pulm	Negatif		Not assessed				Cured	Treat success
48	2000084	BK	8	2016	Sud	Same	Female	15-34 yrs	Health agent/Other	New	Smear+ Pulm	Negatif		Not assessed				Cured	Treat success
16	2035861	BC	5	2016	Sud	Same	Female	15-34 yrs	Family/Friend	New	Smear+ Pulm	Negatif		Assessed	none to minimal	>=1 week	Intact	Cured	Treat success
4	1296073	AU	5	2016	Sud	Same	Male	15-34 yrs	Family/Friend	New	Smear- Pulm	Negatif		Assessed	none to minimal	>=1 week	Intact	Completed treatment	Treat success
62	2203979	BB	6	2016	Sud	Same	Female	55+ yrs	Family/Friend	New	Smear+ Pulm	Unknown		Assessed	none to minimal	< 1 week	Damaged/Destroyed	Cured	Treat success
4	1261519	AU	5	2016	Sud	Same	Male	55+ yrs	Family/Friend	New	Smear+ Pulm	Negatif		Assessed	none to minimal	>=1 week	Intact	Cured	Treat success
4	1615537	AU	8	2016	Sud	Same	Male	15-34 yrs	Family/Friend	New	Smear+ Pulm	Negatif		Assessed	none to minimal	>=1 week	Intact	Cured	Treat success
4	1290188	AU	7	2016	Sud	Same	Male	15-34 yrs	Family/Friend	New	Smear+ Pulm	Negatif		Assessed	none to minimal	>=1 week	Intact	Cured	Treat success
3	1633224	BM	9	2016	Sud	Same	Male	15-34 yrs	Family/Friend	New	Smear+ Pulm	Negatif		Not assessed				Completed treatment	Treat success
28	1285232	U	7	2016	Sud	Same	Male	15-34 yrs	Family/Friend	New	Smear+ Pulm	Negatif		Assessed	none to minimal	No interruption	Intact	Cured	Treat success
38	1368149	BH	7	2016	Sud	Same	Male	15-34 yrs	Family/Friend	New	Smear+ Pulm	Positif	yes	Assessed	none to minimal	< 1 week	Intact	Cured	Treat success
3	1895149	BM	9	2016	Sud	Same	Female	15-34 yrs	Family/Friend	New	Extrapulm TB	Negatif		Not assessed				Completed treatment	Treat success
25	1123809	AE	6	2016	Sud	Same	Female	35-54 yrs	Family/Friend	Retreated	Extrapulm TB	Positif		Not assessed				Completed treatment	Treat success
3	1942972	BM	7	2016	Sud	Same	Female	55+ yrs	Family/Friend	New	Smear+ Pulm	Negatif		Not assessed				Cured	Treat success
5	1985608	AZ	5	2016	Sud	Same	Male	15-34 yrs	Family/Friend	New	Extrapulm TB	Negatif		Not assessed				Completed treatment	Treat success
19	1271465	BI	9	2016	Sud	Same	Female	15-34 yrs	Family/Friend	New	Smear+ Pulm	Negatif		Assessed	none to minimal	No interruption	Damaged/Destroyed	Cured	Treat success
38	2421511	BH	9	2016	Sud	Same	Female	35-54 yrs	Family/Friend	New	Smear+ Pulm	Negatif		Assessed	none to minimal	< 1 week	Intact	Cured	Treat success
5	1914216	AZ	9	2016	Sud	Same	Male	15-34 yrs	Family/Friend	New	Smear- Pulm	Negatif		Not assessed				Completed treatment	Treat success
5	1508576	AZ	4	2016	Sud	Same	Female	15-34 yrs	Family/Friend	New	Smear- Pulm	Positif	yes	Not assessed				Completed treatment	Treat success
5	1473513	AZ	8	2016	Sud	Same	Male	15-34 yrs	Family/Friend	New	Smear+ Pulm	Negatif		Not assessed				Cured	Treat success
34	1933337	V	8	2016	Sud	Same	Male	15-34 yrs	Family/Friend	New	Smear+ Pulm	Unknown		Assessed	none to minimal	< 1 week	Intact	Cured	Treat success
4	1785808	AU	8	2016	Sud	Same	Male	35-54 yrs	Family/Friend	Retreated	Smear+ Pulm	Positif	no	Assessed	none to minimal	>=1 week	Intact	Treatment failed	Poor outcome
3	1254379	BM	6	2016	Sud	Same	Male	15-34 yrs	Family/Friend	New	Extrapulm TB	Negatif		Not assessed				Completed treatment	Treat success
5	1429227	AZ	4	2016	Sud	Same	Female	0-14 yrs	Family/Friend	New	Extrapulm TB	Unknown		Not assessed				Completed treatment	Treat success
4	1766911	AU	8	2016	Sud	Same	Female	0-14 yrs	Family/Friend	New	Smear- Pulm	Negatif		Assessed	none to minimal	>=1 week	Intact	Completed treatment	Treat success
3	2393284	BM	4	2016	Sud	Same	Male	35-54 yrs	Family/Friend	New	Smear+ Pulm	Negatif		Not assessed				Cured	Treat success
5	1243031	AZ	4	2016	Sud	Same	Male	15-34 yrs	Family/Friend	New	Smear+ Pulm	Negatif		Not assessed				Cured	Treat success
3	2423371	BM	4	2016	Sud	Same	Female	15-34 yrs	Family/Friend	New	Extrapulm TB	Negatif		Not assessed				Not evaluated	Poor outcome
6	1238970	AF	4	2016	Sud	Same	Male	15-34 yrs	Family/Friend	New	Smear+ Pulm	Positif	yes	Not assessed				Died	Poor outcome
66	1249678	AI	7	2016	Sud	Same	Female	55+ yrs	Family/Friend	New	Extrapulm TB	Unknown		Assessed	none to minimal	No interruption	Intact	Lost to follow up	Poor outcome
5	1188256	AZ	4	2016	Sud	Same	Male	15-34 yrs	Family/Friend	New	Smear- Pulm	Negatif		Not assessed				Completed treatment	Treat success
3	2249762	BM	6	2016	Sud	Same	Female	35-54 yrs	Family/Friend	New	Smear+ Pulm	Negatif		Not assessed				Cured	Treat success
37	1397200	BD	6	2016	Sud	Same	Male	55+ yrs	Family/Friend	New	Smear+ Pulm	Unknown		Assessed	none to minimal	< 1 week	Intact	Cured	Treat success
53	1208249	O	4	2016	Sud	Same	Female	15-34 yrs	Family/Friend	New	Smear+ Pulm	Negatif		Assessed	none to minimal	< 1 week	Intact	Cured	Treat success
3	2383048	BM	6	2016	Sud	Same	Male	35-54 yrs	Family/Friend	New	Smear+ Pulm	Positif	no	Not assessed				Cured	Treat success
5	1209169	AZ	6	2016	Sud	Same	Male	15-34 yrs	Family/Friend	New	Smear- Pulm	Negatif		Not assessed				Completed treatment	Treat success
41	1423351	BE	5	2016	Sud	Same	Female	15-34 yrs	Family/Friend	New	Smear+ Pulm	Unknown		Assessed	none to minimal	>=1 week	Intact	Cured	Treat success
5	1058109	AZ	5	2016	Sud	Same	Male	15-34 yrs	Family/Friend	New	Extrapulm TB	Negatif		Not assessed				Completed treatment	Treat success
4	1198100	AU	8	2016	Sud	Same	Female	35-54 yrs	Family/Friend	New	Smear+ Pulm	Negatif		Assessed	none to minimal	>=1 week	Intact	Cured	Treat success
18	1158916	D	6	2016	Sud	Same	Male	15-34 yrs	Family/Friend	New	Smear+ Pulm	Negatif		Not assessed				Cured	Treat success
35	2011678	BJ	7	2016	Sud	Same	Male	15-34 yrs	Health agent/Other	New	Smear+ Pulm	Negatif		Assessed	none to minimal	No interruption	Intact	Cured	Treat success
3	1809099	BM	5	2016	Sud	Same	Female	35-54 yrs	Family/Friend	New	Smear- Pulm	Negatif		Not assessed				Completed treatment	Treat success
17	1059063	AB	8	2016	Sud	Same	Male	15-34 yrs	Family/Friend	New	Smear+ Pulm	Negatif		Not assessed				Lost to follow up	Poor outcome
6	2332360	AF	5	2016	Sud	Same	Female	35-54 yrs	Family/Friend	New	Smear+ Pulm	Positif	no	Not assessed				Not evaluated	Poor outcome
32	2079701	K	6	2016	Sud	Diff't	Male	55+ yrs	Family/Friend	New	Smear+ Pulm	Negatif		Assessed	none to minimal	< 1 week	Intact	Cured	Treat success
3	1513718	BM	9	2016	Sud	Same	Male	15-34 yrs	Family/Friend	New	Smear+ Pulm	Negatif		Not assessed				Lost to follow up	Poor outcome
3	2363991	BM	6	2016	Sud	Same	Female	15-34 yrs	Family/Friend	New	Smear+ Pulm	Negatif		Not assessed				Cured	Treat success
6	1944768	AF	9	2016	Sud	Same	Male	15-34 yrs	Family/Friend	New	Smear+ Pulm	Negatif		Not assessed				Cured	Treat success
5	2371898	AZ	4	2016	Sud	Same	Female	15-34 yrs	Family/Friend	New	Smear- Pulm	Negatif		Not assessed				Completed treatment	Treat success
32	1662751	K	8	2016	Sud	Diff't	Male	55+ yrs	Family/Friend	New	Smear+ Pulm	Unknown		Assessed	none to minimal	< 1 week	Intact	Cured	Treat success
25	1169442	AE	6	2016	Sud	Same	Male	15-34 yrs	Family/Friend	New	Smear+ Pulm	Negatif		Not assessed				Cured	Treat success
5	1162993	AZ	8	2016	Sud	Same	Female	35-54 yrs	Family/Friend	New	Smear+ Pulm	Positif	yes	Not assessed				Cured	Treat success
5	1207746	AZ	6	2016	Sud	Same	Female	15-34 yrs	Family/Friend	New	Smear- Pulm	Negatif		Not assessed				Completed treatment	Treat success
4	1185281	AU	9	2016	Sud	Same	Male	35-54 yrs	Family/Friend	New	Smear+ Pulm	Negatif		Assessed	none to minimal	>=1 week	Intact	Cured	Treat success
5	1932669	AZ	5	2016	Sud	Same	Male	15-34 yrs	Family/Friend	New	Smear- Pulm	Negatif		Not assessed				Completed treatment	Treat success
4	1091108	AU	4	2016	Sud	Same	Female	35-54 yrs	Family/Friend	New	Extrapulm TB	Positif	yes	Assessed	none to minimal	>=1 week	Intact	Died	Poor outcome
38	2288773	BH	5	2016	Sud	Same	Male	35-54 yrs	Family/Friend	New	Smear+ Pulm	Negatif		Assessed	none to minimal	< 1 week	Intact	Cured	Treat success
19	1195999	BI	7	2016	Sud	Same	Male	15-34 yrs	Family/Friend	New	Smear+ Pulm	Negatif		Assessed	none to minimal	No interruption	Damaged/Destroyed	Cured	Treat success
5	1416715	AZ	4	2016	Sud	Same	Female	15-34 yrs	Family/Friend	New	Smear- Pulm	Negatif		Not assessed				Completed treatment	Treat success
40	1203919	AY	4	2016	Sud	Same	Male	35-54 yrs	Family/Friend	New	Smear+ Pulm	Negatif		Not assessed				Lost to follow up	Poor outcome
3	1409448	BM	4	2016	Sud	Same	Male	15-34 yrs	Family/Friend	New	Smear+ Pulm	Negatif		Not assessed				Cured	Treat success
22	1391765	AM	8	2016	Sud	Same	Male	15-34 yrs	Family/Friend	New	Smear+ Pulm	Negatif		Not assessed				Lost to follow up	Poor outcome
4	2141814	AU	9	2016	Sud	Same	Female	55+ yrs	Family/Friend	New	Smear+ Pulm	Negatif		Assessed	none to minimal	>=1 week	Intact	Cured	Treat success
3	1098491	BM	7	2016	Sud	Same	Male	35-54 yrs	Family/Friend	New	Smear+ Pulm	Positif	yes	Not assessed				Cured	Treat success
5	2260954	AZ	9	2016	Sud	Same	Male	35-54 yrs	Family/Friend	New	Smear+ Pulm	Negatif		Not assessed				Treatment failed	Poor outcome
16	1140651	BC	8	2016	Sud	Same	Female	35-54 yrs	Family/Friend	New	Smear+ Pulm	Negatif		Assessed	none to minimal	>=1 week	Intact	Cured	Treat success
57	1182322	B	7	2016	Sud	Same	Male	35-54 yrs	Family/Friend	Retreated	Smear+ Pulm	Negatif		Not assessed				Lost to follow up	Poor outcome
16	1134870	BC	8	2016	Sud	Same	Female	15-34 yrs	Family/Friend	New	Smear+ Pulm	Negatif		Assessed	none to minimal	>=1 week	Intact	Cured	Treat success
4	1451281	AU	6	2016	Sud	Same	Female	15-34 yrs	Family/Friend	New	Smear- Pulm	Positif	yes	Assessed	none to minimal	>=1 week	Intact	Lost to follow up	Poor outcome
20	2266249	AC	4	2016	Sud	Same	Male	15-34 yrs	Family/Friend	New	Smear+ Pulm	Negatif		Assessed	none to minimal	No interruption	Intact	Cured	Treat success
4	2311714	AU	5	2016	Sud	Same	Male	15-34 yrs	Family/Friend	New	Smear+ Pulm	Negatif		Assessed	none to minimal	>=1 week	Intact	Cured	Treat success
18	1417085	D	5	2016	Sud	Same	Female	0-14 yrs	Family/Friend	New	Smear+ Pulm	Negatif		Not assessed				Cured	Treat success
64	2316536	AD	9	2016	Sud	Same	Male	35-54 yrs	Health agent/Other	New	Smear+ Pulm	Negatif		Assessed	none to minimal	< 1 week	Intact	Cured	Treat success
3	1103765	BM	7	2016	Sud	Same	Male	35-54 yrs	Family/Friend	New	Smear+ Pulm	Negatif		Not assessed				Cured	Treat success
28	1550958	U	8	2016	Sud	Same	Male	15-34 yrs	Family/Friend	New	Smear+ Pulm	Negatif		Assessed	none to minimal	No interruption	Intact	Cured	Treat success
5	1803468	AZ	7	2016	Sud	Same	Male	35-54 yrs	Family/Friend	New	Smear- Pulm	Positif	yes	Not assessed				Completed treatment	Treat success
40	1585112	AY	7	2016	Sud	Same	Male	35-54 yrs	Family/Friend	New	Smear+ Pulm	Positif	no	Not assessed				Lost to follow up	Poor outcome
35	1857622	BJ	6	2016	Sud	Same	Male	15-34 yrs	Health agent/Other	New	Smear+ Pulm	Positif	yes	Assessed	none to minimal	No interruption	Intact	Lost to follow up	Poor outcome
6	1095819	AF	9	2016	Sud	Same	Male	55+ yrs	Family/Friend	New	Extrapulm TB	Negatif		Not assessed				Completed treatment	Treat success
47	1078456	BF	4	2016	Sud	Same	Female	55+ yrs	Family/Friend	New	Smear+ Pulm	Negatif		Assessed	none to minimal	< 1 week	Intact	Cured	Treat success
5	1947250	AZ	7	2016	Sud	Same	Female	35-54 yrs	Family/Friend	New	Smear+ Pulm	Negatif		Not assessed				Cured	Treat success
4	1073094	AU	7	2016	Sud	Same	Male	15-34 yrs	Family/Friend	New	Smear+ Pulm	Negatif		Assessed	none to minimal	>=1 week	Intact	Cured	Treat success
48	1256211	BK	4	2016	Sud	Same	Male	55+ yrs	Health agent/Other	New	Smear+ Pulm	Negatif		Not assessed				Cured	Treat success
17	1153233	AB	8	2016	Sud	Same	Female	15-34 yrs	Family/Friend	New	Smear+ Pulm	Negatif		Not assessed				Cured	Treat success
28	2274252	U	7	2016	Sud	Same	Female	35-54 yrs	Family/Friend	New	Smear+ Pulm	Negatif		Assessed	none to minimal	No interruption	Intact	Cured	Treat success
22	2394490	AM	5	2016	Sud	Same	Male	15-34 yrs	Family/Friend	New	Smear- Pulm	Negatif		Not assessed				Lost to follow up	Poor outcome
6	2193746	AF	7	2016	Sud	Same	Male	35-54 yrs	Family/Friend	New	Extrapulm TB	Negatif		Not assessed				Completed treatment	Treat success
13	1235089	C	5	2016	Sud	Same	Female	15-34 yrs	Family/Friend	New	Smear- Pulm	Negatif		Not assessed				Completed treatment	Treat success
5	1763341	AZ	5	2016	Sud	Same	Female	15-34 yrs	Family/Friend	New	Smear- Pulm	Negatif		Not assessed				Completed treatment	Treat success
20	1283248	AC	4	2016	Sud	Same	Female	55+ yrs	Family/Friend	New	Smear+ Pulm	Negatif		Assessed	none to minimal	No interruption	Intact	Cured	Treat success
64	1257500	AD	8	2016	Sud	Same	Female	55+ yrs	Family/Friend	New	Smear+ Pulm	Unknown		Assessed	none to minimal	< 1 week	Intact	Cured	Treat success
32	1482334	K	8	2016	Sud	Diff't	Male	15-34 yrs	Family/Friend	New	Smear+ Pulm	Negatif		Assessed	none to minimal	< 1 week	Intact	Cured	Treat success
13	2497356	C	6	2016	Sud	Same	Female	15-34 yrs	Family/Friend	New	Extrapulm TB	Negatif		Not assessed				Completed treatment	Treat success
32	1183098	K	5	2016	Sud	Diff't	Female	15-34 yrs	Family/Friend	New	Smear+ Pulm	Negatif		Assessed	none to minimal	< 1 week	Intact	Cured	Treat success
6	1080558	AF	7	2016	Sud	Same	Male	15-34 yrs	Family/Friend	New	Smear+ Pulm	Negatif		Not assessed				Cured	Treat success
46	1052718	AS	7	2016	Sud	Same	Female	55+ yrs	Family/Friend	New	Smear+ Pulm	Unknown		Not assessed				Cured	Treat success
4	2383511	AU	4	2016	Sud	Same	Male	15-34 yrs	Family/Friend	New	Smear- Pulm	Positif	yes	Assessed	none to minimal	>=1 week	Intact	Completed treatment	Treat success
3	2067736	BM	5	2016	Sud	Same	Male	15-34 yrs	Family/Friend	New	Smear+ Pulm	Negatif		Not assessed				Cured	Treat success
3	1048159	BM	4	2016	Sud	Same	Female	35-54 yrs	Family/Friend	New	Smear+ Pulm	Negatif		Not assessed				Cured	Treat success
6	1418367	AF	8	2016	Sud	Same	Female	15-34 yrs	Family/Friend	New	Smear+ Pulm	Negatif		Not assessed				Cured	Treat success
16	1539584	BC	8	2016	Sud	Same	Male	35-54 yrs	Family/Friend	New	Smear+ Pulm	Negatif		Assessed	none to minimal	>=1 week	Intact	Died	Poor outcome
6	1009879	AF	5	2016	Sud	Same	Male	15-34 yrs	Family/Friend	New	Smear+ Pulm	Negatif		Not assessed				Cured	Treat success
22	2046962	AM	9	2016	Sud	Same	Female	15-34 yrs	Family/Friend	New	Smear+ Pulm	Unknown		Not assessed				Cured	Treat success
18	1037423	D	6	2016	Sud	Same	Female	15-34 yrs	Family/Friend	New	Smear+ Pulm	Negatif		Not assessed				Cured	Treat success
5	2406191	AZ	6	2016	Sud	Same	Male	15-34 yrs	Family/Friend	New	Smear- Pulm	Negatif		Not assessed				Completed treatment	Treat success
25	1784163	AE	6	2016	Sud	Same	Female	15-34 yrs	Family/Friend	New	Extrapulm TB	Negatif		Not assessed				Completed treatment	Treat success
3	2358440	BM	9	2016	Sud	Same	Female	0-14 yrs	Family/Friend	New	Smear- Pulm	Negatif		Not assessed				Completed treatment	Treat success
13	2000484	C	7	2016	Sud	Same	Female	35-54 yrs	Family/Friend	New	Extrapulm TB	Negatif		Not assessed				Completed treatment	Treat success
3	1665520	BM	4	2016	Sud	Same	Male	35-54 yrs	Family/Friend	New	Smear+ Pulm	Negatif		Not assessed				Cured	Treat success
35	1353657	BJ	6	2016	Sud	Same	Male	15-34 yrs	Health agent/Other	New	Smear+ Pulm	Negatif		Assessed	none to minimal	No interruption	Intact	Cured	Treat success
3	1470591	BM	8	2016	Sud	Same	Female	15-34 yrs	Family/Friend	New	Smear+ Pulm	Negatif		Not assessed				Cured	Treat success
48	2298702	BK	9	2016	Sud	Same	Female	15-34 yrs	Family/Friend	Retreated	Smear+ Pulm	Negatif		Not assessed				Cured	Treat success
13	1976127	C	4	2016	Sud	Same	Male	15-34 yrs	Family/Friend	New	Smear- Pulm	Negatif		Not assessed				Completed treatment	Treat success
52	1669289	L	9	2016	Sud	Same	Male	15-34 yrs	Family/Friend	New	Smear+ Pulm	Unknown		Not assessed				Lost to follow up	Poor outcome
5	2022790	AZ	7	2016	Sud	Same	Male	15-34 yrs	Family/Friend	New	Smear- Pulm	Negatif		Not assessed				Completed treatment	Treat success
3	2381663	BM	8	2016	Sud	Same	Female	15-34 yrs	Family/Friend	New	Smear+ Pulm	Negatif		Not assessed				Cured	Treat success
5	1001526	AZ	7	2016	Sud	Same	Male	15-34 yrs	Family/Friend	New	Smear+ Pulm	Negatif		Not assessed				Cured	Treat success
4	2499399	AU	4	2016	Sud	Same	Male	15-34 yrs	Family/Friend	New	Smear+ Pulm	Negatif		Assessed	none to minimal	>=1 week	Intact	Lost to follow up	Poor outcome
